# Supplementary material for: Genome-wide association study reveals the genetic determinism of growth traits in a Gushi-Anka F2 chicken population
Source: Heredity (Edinb). 2020 Sep 28;126(2):293–307. doi: 10.1038/s41437-020-00365-x (PMC8026619; doi:10.1038/s41437-020-00365-x)
Supplement: Supplementary file 2 — Supplementary Table S3 [file 41437_2020_365_MOESM2_ESM.xlsx]

## Sheet: Table S3.Significant_SNP
Table S3. Significant SNPs for growth and carcass traits.
Traits	Chr1	Position(bp)2	REF3	ALLE4	-log10(P) value5	Region6	Neareat genes
BW4	1	169482257	G	A	6.394	intergenic_region	DLEU2_5-DLEU7
BW4	1	169492427	T	G	6.38088	intergenic_region	DLEU2_5-DLEU7
BW6	27	3433373	C	A	6.37636	intron_variant	NGFR
BW6	27	3651242	T	C	7.18055	intron_variant	IGF2BP1
BW6	27	3654994	C	T	7.27915	intron_variant	IGF2BP1
BW6	27	3658086	C	T	6.8396	intron_variant	IGF2BP1
BW6	27	3658107	T	C	5.86252	intron_variant	IGF2BP1
BW6	27	3658485	T	A	5.90404	intron_variant	IGF2BP1
BW6	27	3971427	G	A	7.2552	intron_variant	IGF2BP1
BW6	27	3971467	G	A	7.3452	intron_variant	IGF2BP1
BW8	4	76573230	T	G	5.85909	intergenic_region	QDPR-LDB2
BW10	1	169374666	T	C	5.99331	upstream_gene_variant	SPRYD7
BW10	1	169479288	C	T	6.36592	intergenic_region	DLEU2_5-DLEU7
BW12	1	169374666	T	C	5.73184	upstream_gene_variant	SPRYD7
BW12	1	169479288	C	T	6.21182	intergenic_region	DLEU2_5-DLEU7
BW12	4	73497549	T	C	6.2119	intergenic_region	ENSGALG00000034447-STIM2
BW12	4	76795203	A	T	5.89054	intron_variant	LDB2
BW12	4	76985047	A	G	5.91503	intergenic_region	LDB2-TAPT1
BW12	4	76985235	G	C	5.78715	intergenic_region	LDB2-TAPT1
BW12	4	76985348	A	G	6.15957	intergenic_region	LDB2-TAPT1
BSL	1	42943907	T	A	5.79576	intergenic_region	ENSGALG00000011198-KITLG
SL8	23	2048836	G	A	5.88343	downstream_gene_variant	YRK
SL8	23	2414032	C	T	7.60077	upstream_gene_variant	SYF2
SL8	27	3654942	C	T	5.77732	intron_variant	IGF2BP1
SL8	27	3654994	C	T	6.71862	intron_variant	IGF2BP1
SL8	27	3658086	C	T	5.75906	intron_variant	IGF2BP1
SL12	4	73497549	T	C	6.58802	intergenic_region	ENSGALG00000034447-STIM2
SL12	4	74303631	C	T	6.93346	intergenic_region	DHX15-ENSGALG00000033935
SL12	4	74304248	G	A	6.87393	intergenic_region	DHX15-ENSGALG00000033935
SL12	4	74304425	C	T	6.262	intergenic_region	DHX15-ENSGALG00000033935
SL12	4	75046607	T	A	6.53848	intergenic_region	ADGRA3-KCNIP4
SL12	4	75105923	T	C	6.6355	intergenic_region	ADGRA3-KCNIP4
SL12	4	75464744	G	A	6.02934	intron_variant	PACRGL
SL12	4	76232308	T	C	6.25585	upstream_gene_variant	ENSGALG00000041701
SL12	4	76573230	T	G	8.23598	intergenic_region	QDPR-LDB2
SL12	4	76795203	A	T	6.72934	intron_variant	LDB2
SL12	4	76985047	A	G	6.1168	intergenic_region	LDB2-TAPT1
SL12	4	76985348	A	G	5.8042	intergenic_region	LDB2-TAPT1
SL12	27	3651242	T	C	7.06219	intron_variant	IGF2BP1
SL12	27	3654994	C	T	7.21877	intron_variant	IGF2BP1
SL12	27	3658086	C	T	7.34701	intron_variant	IGF2BP1
SL12	27	3658107	T	C	6.61467	intron_variant	IGF2BP1
SG8	1	164352393	T	C	6.44809	intergenic_region	ENSGALG00000034638-uc_338
SG8	1	164352465	T	G	6.44809	intergenic_region	ENSGALG00000034638-uc_338
SG8	1	169374666	T	C	6.07264	upstream_gene_variant	SPRYD7
SG8	1	170043036	G	A	6.48311	upstream_gene_variant	FAM124A
SG8	1	170043054	G	A	6.48311	upstream_gene_variant	FAM124A
SG12	1	168366771	T	G	7.28279	upstream_gene_variant	HTR2A
SG12	1	168441132	A	G	6.26724	intergenic_region	ENSGALG00000031392-SUCLA2
SG12	1	168515955	C	T	6.51277	intergenic_region	ENSGALG00000031392-SUCLA2
SG12	1	168542802	C	T	7.22729	intergenic_region	ENSGALG00000031392-SUCLA2
SG12	1	168725458	G	C	6.10095	upstream_gene_variant	ITM2B
SG12	1	169374666	T	C	5.94671	upstream_gene_variant	SPRYD7
SG12	1	169479288	C	T	5.78541	intergenic_region	DLEU2_5-DLEU7
SG12	1	169927300	G	A	6.37947	intron_variant	RNASEH2B
SG12	1	170517305	A	T	6.22945	downstream_gene_variant	ENSGALG00000017031
SG12	1	170518143	G	T	5.92272	downstream_gene_variant	ENSGALG00000017031
SG12	1	170518527	G	A	5.91396	downstream_gene_variant	ENSGALG00000017031
SG12	1	170518530	G	T	5.91396	downstream_gene_variant	ENSGALG00000017031
SG12	1	171077732	T	C	7.36062	intron_variant	LHFP
SG12	1	172646609	T	G	6.1256	intergenic_region	SPG20-ENSGALG00000041263
SG12	1	173036806	G	A	5.85279	intron_variant	ENSGALG00000017062
SG12	1	173069740	A	C	5.75826	intron_variant	ENSGALG00000017062
SG12	4	73497549	T	C	6.93223	intergenic_region	ENSGALG00000034447-STIM2
SG12	4	76795203	A	T	5.88866	intron_variant	LDB2
SG12	4	76985047	A	G	6.53962	intergenic_region	LDB2-TAPT1
SG12	4	76985348	A	G	5.94664	intergenic_region	LDB2-TAPT1
SG12	4	77987569	G	A	6.31889	upstream_gene_variant	NKX3-2
CD8	2	32856121	A	G	6.55901	intergenic_region	EVX1-HIBADH
CW4	16	103965	A	G	6.63537	upstream_gene_variant	ENSGALG00000000162
CW4	18	2268704	T	C	5.81379	upstream_gene_variant	ENSGALG00000001311
CW12	5	10947227	T	C	6.58727	intron_variant	ENSGALG00000033055
BBL4	5	13079041	G	A	5.73509	intron_variant	CARS
BBL4	27	822822	T	C	5.80788	upstream_gene_variant	ENSGALG00000043974
BBL8	27	952423	C	G	6.19833	downstream_gene_variant	ENSGALG00000038352
BBL8	27	952515	C	G	6.19833	downstream_gene_variant	ENSGALG00000038352
BBL8	27	1233117	C	T	5.83136	3_prime_UTR_variant	ENSGALG00000001107
BBL8	27	1275491	C	T	5.93966	intron_variant	WNT9B
BBL8	27	2633748	C	T	6.29877	intron_variant	ENSGALG00000035915
BBL12	1	168515955	C	T	5.74133	intergenic_region	ENSGALG00000031392-SUCLA2
BBL12	1	169374666	T	C	7.75119	upstream_gene_variant	SPRYD7
BBL12	1	169374757	G	A	6.26481	upstream_gene_variant	SPRYD7
BBL12	1	169479288	C	T	6.65652	intergenic_region	DLEU2_5-DLEU7
BBL12	1	170517220	T	C	5.99542	downstream_gene_variant	ENSGALG00000017031
BBL12	1	170517305	A	T	6.8817	downstream_gene_variant	ENSGALG00000017031
BBL12	1	170518143	G	T	6.74748	downstream_gene_variant	ENSGALG00000017031
BBL12	1	170518527	G	A	6.90904	downstream_gene_variant	ENSGALG00000017031
BBL12	1	170518530	G	T	6.90904	downstream_gene_variant	ENSGALG00000017031
BBL12	1	171526201	T	G	6.07702	intergenic_region	ENSGALG00000041895-UFM1
BBL12	1	172873041	G	A	5.9684	intron_variant	ENSGALG00000041263
BBL12	27	3433373	C	A	7.27915	intron_variant	NGFR
BBL12	27	3570921	G	A	6.14766	upstream_gene_variant	PHB
BBL12	27	3651242	T	C	7.32815	intron_variant	IGF2BP1
BBL12	27	3654994	C	T	7.95994	intron_variant	IGF2BP1
BSL12	4	76573230	T	G	5.72852	intergenic_region	QDPR-LDB2
BSL12	4	76795203	A	T	5.79356	intron_variant	LDB2
BSL12	27	1275491	C	T	5.74198	intron_variant	WNT9B
BSL12	27	3433373	C	A	5.98544	intron_variant	NGFR
BSL12	27	3651242	T	C	7.11592	intron_variant	IGF2BP1
BSL12	27	3654994	C	T	6.96613	intron_variant	IGF2BP1
BSL12	27	3658086	C	T	6.04256	intron_variant	IGF2BP1
BSL12	27	3971427	G	A	5.78689	intron_variant	IGF2BP1
PB8	2	38534787	A	G	5.81494	intergenic_region	LRRC3B-ENSGALG00000040569
CWe	1	169479288	C	T	6.04754	intergenic_region	DLEU2_5-DLEU7
CWe	4	73497549	T	C	6.93036	intergenic_region	ENSGALG00000034447-STIM2
CWe	4	75100152	A	G	5.79236	intergenic_region	ADGRA3-KCNIP4
CWe	4	75105923	T	C	6.03084	intergenic_region	ADGRA3-KCNIP4
CWe	4	76795203	A	T	6.52238	intron_variant	LDB2
CWe	4	76985047	A	G	6.60097	intergenic_region	LDB2-TAPT1
SEW	4	73497549	T	C	6.34857	intergenic_region	ENSGALG00000034447-STIM2
SEW	4	76573230	T	G	5.84827	intergenic_region	QDPR-LDB2
SEW	4	76795203	A	T	6.80676	intron_variant	LDB2
SEW	4	76985047	A	G	6.31596	intergenic_region	LDB2-TAPT1
SEW	4	76985348	A	G	6.35015	intergenic_region	LDB2-TAPT1
EW	4	73497549	T	C	5.96545	intergenic_region	ENSGALG00000034447-STIM2
EW	4	76573230	T	G	5.84077	intergenic_region	QDPR-LDB2
EW	4	76795203	A	T	6.38674	intron_variant	LDB2
EW	4	76985047	A	G	6.03643	intergenic_region	LDB2-TAPT1
EW	4	76985348	A	G	6.06594	intergenic_region	LDB2-TAPT1
EW	4	81677063	G	C	5.81507	intergenic_region	TRMT44-ENSGALG00000031075
LW1	4	75105923	T	C	5.96976	intergenic_region	ADGRA3-KCNIP4
GW	1	168099885	C	T	5.76577	intron_variant	RUBCNL
GW	1	168099910	A	G	5.78783	intron_variant	RUBCNL
GW	1	168366771	T	G	5.9811	upstream_gene_variant	HTR2A
GW	1	168542802	C	T	5.9041	intergenic_region	ENSGALG00000031392-SUCLA2
GW	1	168624993	G	A	5.79194	intergenic_region	ENSGALG00000031392-SUCLA2
GW	1	169142268	T	C	6.57033	downstream_gene_variant	CAB39L
GW	1	169142273	A	C	6.57033	downstream_gene_variant	CAB39L
GW	1	169374666	T	C	6.55193	upstream_gene_variant	SPRYD7
GW	1	170517305	A	T	7.20911	downstream_gene_variant	ENSGALG00000017031
GW	1	170522176	T	G	6.21263	upstream_gene_variant	MRPS31
GW	1	170522178	C	T	6.21263	upstream_gene_variant	MRPS31
GW	1	172312577	T	C	5.93361	upstream_gene_variant	ALG5
SW	4	81642845	A	G	6.8025	intergenic_region	TRMT44-ENSGALG00000031075
SW	4	81649613	A	G	6.11208	intergenic_region	TRMT44-ENSGALG00000031075
PW	1	168099885	C	T	6.44188	intron_variant	RUBCNL
PW	1	168260301	A	G	6.23679	intron_variant	LRCH1
PW	1	168260314	T	C	6.14691	intron_variant	LRCH1
PW	1	168366771	T	G	6.41396	upstream_gene_variant	HTR2A
PW	1	168384426	A	T	6.3486	intron_variant	ENSGALG00000031392
PW	1	168384506	T	A	5.80376	intron_variant	ENSGALG00000031392
PW	1	168421032	T	C	6.0007	intergenic_region	ENSGALG00000031392-SUCLA2
PW	1	168501193	A	G	8.3789	intergenic_region	ENSGALG00000031392-SUCLA2
PW	1	168515872	A	G	6.14292	intergenic_region	ENSGALG00000031392-SUCLA2
PW	1	168515955	C	T	5.91246	intergenic_region	ENSGALG00000031392-SUCLA2
PW	1	168542669	T	A	7.29497	intergenic_region	ENSGALG00000031392-SUCLA2
PW	1	168542802	C	T	7.1321	intergenic_region	ENSGALG00000031392-SUCLA2
PW	1	168554394	T	C	6.23292	intergenic_region	ENSGALG00000031392-SUCLA2
PW	1	168585788	T	G	5.96739	intergenic_region	ENSGALG00000031392-SUCLA2
PW	1	168585859	T	C	6.16623	intergenic_region	ENSGALG00000031392-SUCLA2
HW1	4	70251405	C	T	6.21188	upstream_gene_variant	TBC1D1
HW1	4	73497549	T	C	7.22124	intergenic_region	ENSGALG00000034447-STIM2
HW1	4	74406060	G	C	7.65921	intergenic_region	DHX15-ENSGALG00000033935
HW1	4	75105923	T	C	5.88176	intergenic_region	ADGRA3-KCNIP4
HW1	4	76232308	T	C	5.75371	upstream_gene_variant	ENSGALG00000041701
HW1	4	76795203	A	T	7.86026	intron_variant	LDB2
HW1	4	76978488	G	A	5.79921	intergenic_region	LDB2-TAPT1
HW1	4	76985047	A	G	9.09735	intergenic_region	LDB2-TAPT1
HW1	4	76985348	A	G	6.54865	intergenic_region	LDB2-TAPT1
HW1	4	76985464	G	A	6.01056	intergenic_region	LDB2-TAPT1
HW1	4	76985505	C	T	6.01056	intergenic_region	LDB2-TAPT1
HW1	4	76985541	T	C	6.01056	intergenic_region	LDB2-TAPT1
HW1	4	77987569	G	A	6.49085	upstream_gene_variant	NKX3-2
CW1	1	168725458	G	C	7.1128	upstream_gene_variant	ITM2B
CW1	1	169374666	T	C	6.21228	upstream_gene_variant	SPRYD7
CW1	1	169479288	C	T	6.0476	intergenic_region	DLEU2_5-DLEU7
CW1	1	170449941	G	A	5.9761	intergenic_region	ENSGALG00000032105-ENSGALG00000044025
CW1	4	70194782	T	A	6.87525	intron_variant	TBC1D1
CW1	4	70203568	T	C	6.23454	intron_variant	TBC1D1
CW1	4	70251405	C	T	7.19311	upstream_gene_variant	TBC1D1
CW1	4	70375233	C	T	6.97767	intron_variant	NWD2
CW1	4	70935961	G	T	7.33915	intergenic_region	ARAP2-ENSGALG00000044225
CW1	4	72463895	G	C	5.93997	intergenic_region	ENSGALG00000033883-ENSGALG00000042737
CW1	4	72545370	C	A	6.17269	intron_variant	ENSGALG00000042737
CW1	4	72545456	C	T	6.17269	intron_variant	ENSGALG00000042737
CW1	4	72614273	T	G	5.84588	intergenic_region	ENSGALG00000042737-ENSGALG00000034447
CW1	4	72625716	C	G	6.74818	intergenic_region	ENSGALG00000042737-ENSGALG00000034447
CW1	4	72641685	T	C	6.91465	intergenic_region	ENSGALG00000042737-ENSGALG00000034447
CW1	4	72653567	G	T	7.5658	intergenic_region	ENSGALG00000042737-ENSGALG00000034447
CW1	4	72668600	T	A	6.86269	intergenic_region	ENSGALG00000042737-ENSGALG00000034447
CW1	4	73102837	C	T	5.73211	intergenic_region	ENSGALG00000034447-STIM2
CW1	4	73102898	A	T	5.73211	intergenic_region	ENSGALG00000034447-STIM2
CW1	4	73112435	C	T	6.20852	intergenic_region	ENSGALG00000034447-STIM2
CW1	4	73112440	T	G	6.20852	intergenic_region	ENSGALG00000034447-STIM2
CW1	4	73121863	T	C	5.96569	intergenic_region	ENSGALG00000034447-STIM2
CW1	4	73497549	T	C	13.3088	intergenic_region	ENSGALG00000034447-STIM2
CW1	4	73631414	C	T	5.95469	downstream_gene_variant	TBC1D19
CW1	4	73785145	C	T	5.79064	intergenic_region	RBPJ-SMIM20
CW1	4	73785199	C	T	8.08808	intergenic_region	RBPJ-SMIM20
CW1	4	73785217	G	A	7.75049	intergenic_region	RBPJ-SMIM20
CW1	4	73785256	C	T	7.39347	intergenic_region	RBPJ-SMIM20
CW1	4	73926527	A	C	5.7706	intron_variant	SLC34A2
CW1	4	74022273	T	A	5.92409	upstream_gene_variant	ENSGALG00000031538
CW1	4	74022469	C	A	6.71044	upstream_gene_variant	ENSGALG00000031538
CW1	4	74102113	T	G	6.0209	upstream_gene_variant	CCDC149
CW1	4	74135477	A	G	6.7632	intron_variant	CCDC149
CW1	4	74253294	G	A	7.04365	intergenic_region	DHX15-ENSGALG00000033935
CW1	4	74280253	G	A	6.34843	intergenic_region	DHX15-ENSGALG00000033935
CW1	4	74280263	A	G	6.34843	intergenic_region	DHX15-ENSGALG00000033935
CW1	4	74283514	C	T	6.7573	intergenic_region	DHX15-ENSGALG00000033935
CW1	4	74303631	C	T	7.07207	intergenic_region	DHX15-ENSGALG00000033935
CW1	4	74304248	G	A	8.31941	intergenic_region	DHX15-ENSGALG00000033935
CW1	4	74304425	C	T	6.68187	intergenic_region	DHX15-ENSGALG00000033935
CW1	4	74406060	G	C	8.41035	intergenic_region	DHX15-ENSGALG00000033935
CW1	4	74429116	G	A	6.62691	upstream_gene_variant	ENSGALG00000033935
CW1	4	74630550	G	A	7.72797	intergenic_region	PPARGC1A-ENSGALG00000046053
CW1	4	74630700	G	T	7.89435	intergenic_region	PPARGC1A-ENSGALG00000046053
CW1	4	74632590	G	A	6.15927	intergenic_region	PPARGC1A-ENSGALG00000046053
CW1	4	74949424	T	C	8.52717	intron_variant	ADGRA3
CW1	4	74953599	T	C	6.50156	intron_variant	ADGRA3
CW1	4	75046607	T	A	9.66451	intergenic_region	ADGRA3-KCNIP4
CW1	4	75100152	A	G	9.27043	intergenic_region	ADGRA3-KCNIP4
CW1	4	75105923	T	C	9.44381	intergenic_region	ADGRA3-KCNIP4
CW1	4	75106248	C	T	9.20536	intergenic_region	ADGRA3-KCNIP4
CW1	4	75283786	A	C	6.165	intron_variant	KCNIP4
CW1	4	75379152	C	A	6.48778	intron_variant	KCNIP4
CW1	4	75464744	G	A	8.18511	intron_variant	PACRGL
CW1	4	75475221	G	A	6.70266	upstream_gene_variant	PACRGL
CW1	4	75621792	C	A	7.34822	intron_variant	SLIT2
CW1	4	75621845	C	A	7.34822	intron_variant	SLIT2
CW1	4	75622005	G	A	8.03711	intron_variant	SLIT2
CW1	4	75793413	A	G	5.95849	intergenic_region	ENSGALG00000043073-ENSGALG00000041701
CW1	4	76163805	T	C	5.76506	intron_variant	ENSGALG00000041701
CW1	4	76194329	C	G	6.57456	intron_variant	ENSGALG00000041701
CW1	4	76232308	T	C	7.47291	upstream_gene_variant	ENSGALG00000041701
CW1	4	76523699	C	G	6.77271	downstream_gene_variant	ENSGALG00000041854
CW1	4	76524068	A	G	6.26644	downstream_gene_variant	ENSGALG00000041854
CW1	4	76524081	A	G	6.04095	downstream_gene_variant	ENSGALG00000041854
CW1	4	76558196	G	A	5.94961	upstream_gene_variant	CLRN2
CW1	4	76558200	A	G	5.94961	upstream_gene_variant	CLRN2
CW1	4	76573230	T	G	8.03164	intergenic_region	QDPR-LDB2
CW1	4	76795203	A	T	9.76185	intron_variant	LDB2
CW1	4	76985047	A	G	12.4903	intergenic_region	LDB2-TAPT1
CW1	4	76985235	G	C	8.27902	intergenic_region	LDB2-TAPT1
CW1	4	76985348	A	G	10.2271	intergenic_region	LDB2-TAPT1
CW1	4	76985464	G	A	7.95659	intergenic_region	LDB2-TAPT1
CW1	4	76985483	C	A	6.59015	intergenic_region	LDB2-TAPT1
CW1	4	76985503	T	A	6.59015	intergenic_region	LDB2-TAPT1
CW1	4	76985505	C	T	7.95659	intergenic_region	LDB2-TAPT1
CW1	4	76985541	T	C	7.95659	intergenic_region	LDB2-TAPT1
CW1	4	77049286	A	T	6.08742	intron_variant	TAPT1
CW1	4	77056552	A	G	6.20419	downstream_gene_variant	TAPT1
CW1	4	77090676	C	T	6.04874	intron_variant	Prom1
CW1	4	77090734	A	G	6.04874	intron_variant	Prom1
CW1	4	77235294	A	G	6.82585	intron_variant	FBXL5
CW1	4	77754935	T	C	7.8163	intergenic_region	ENSGALG00000038561-ENSGALG00000040945
CW1	4	77941918	G	A	7.51953	upstream_gene_variant	BOD1L1
CW1	4	77987569	G	A	10.3132	upstream_gene_variant	NKX3-2
CW1	4	78826155	C	T	6.21651	downstream_gene_variant	ZNF518B
CW1	4	78854683	C	T	6.57446	intergenic_region	ZNF518B-WDR1
CW1	4	78890660	T	A	6.99775	upstream_gene_variant	WDR1
CW1	4	78895943	C	T	6.80964	upstream_gene_variant	WDR1
CW1	4	78899827	A	G	6.44236	intron_variant	WDR1
CW1	4	78911087	A	G	7.60678	downstream_gene_variant	WDR1
CW1	4	79158756	G	A	7.23492	upstream_gene_variant	ENSGALG00000015010
CW1	4	79172174	T	C	5.76836	intron_variant	ENSGALG00000015010
CW1	4	79172211	G	A	5.76836	intron_variant	ENSGALG00000015010
CW1	4	79289399	A	G	5.93663	intergenic_region	STX18-MSX1
CW1	4	79420047	A	C	6.89184	intergenic_region	MSX1-CYTL1
CW1	4	79607021	C	T	5.88933	intron_variant	STK32B
CW1	4	79806683	C	G	6.78054	upstream_gene_variant	CRMP1A
CW1	4	79862188	G	A	7.92726	intergenic_region	CRMP1A-ENSGALG00000040015
CW1	4	79871253	A	G	6.82748	upstream_gene_variant	ENSGALG00000040015
CW1	4	79871281	T	C	6.82748	upstream_gene_variant	ENSGALG00000040015
CW1	4	79874541	C	T	7.19274	intron_variant	ENSGALG00000040015
CW1	4	80865268	C	T	5.88881	intron_variant	SORCS2
CW1	4	80952499	A	G	5.81996	intron_variant	SORCS2
CW1	4	80952593	G	A	7.73794	intron_variant	SORCS2
CW1	4	81456270	A	C	5.98395	intron_variant	HTRA3
CW1	4	81649613	A	G	6.67433	intergenic_region	TRMT44-ENSGALG00000031075
CW1	4	81677063	G	C	8.18403	intergenic_region	TRMT44-ENSGALG00000031075
CW1	4	81677163	C	T	7.31088	intergenic_region	TRMT44-ENSGALG00000031075
CW1	4	81677179	T	A	7.31088	intergenic_region	TRMT44-ENSGALG00000031075
CW1	4	81697693	G	A	7.94825	intergenic_region	TRMT44-ENSGALG00000031075
CW1	4	81697718	T	C	7.98622	intergenic_region	TRMT44-ENSGALG00000031075
CW1	4	81697781	G	A	6.97737	intergenic_region	TRMT44-ENSGALG00000031075
CW1	4	82054356	C	T	6.04531	intergenic_region	ENSGALG00000031338-ADRA2C
CW1	4	82054387	C	A	6.04531	intergenic_region	ENSGALG00000031338-ADRA2C
CW1	4	82054431	G	A	6.04531	intergenic_region	ENSGALG00000031338-ADRA2C
CW1	4	82152851	A	G	7.54183	synonymous_variant	ADRA2C
CW1	4	82592837	A	G	5.87369	intron_variant	RGS12
CW1	4	82602110	T	A	5.90528	intron_variant	RGS12
CW1	4	82984075	C	G	5.8388	intergenic_region	SH3BP2-TNIP2
CW1	4	82984083	C	T	6.28635	intergenic_region	SH3BP2-TNIP2
CW1	4	83753826	T	C	6.73949	upstream_gene_variant	NELFA
CW1	27	2633748	C	T	6.63682	intron_variant	ENSGALG00000035915
CW1	27	2647744	T	C	6.53376	downstream_gene_variant	ENSGALG00000035915
CW1	27	2722581	G	C	6.50751	intergenic_region	ENSGALG00000041069-ENSGALG00000045805
CW1	27	2722590	T	C	6.79506	intergenic_region	ENSGALG00000041069-ENSGALG00000045805
CW1	27	2722592	C	A	6.79506	intergenic_region	ENSGALG00000041069-ENSGALG00000045805
CW1	27	2784796	A	G	5.94273	upstream_gene_variant	ENSGALG00000000478
CW1	27	3326664	G	C	5.84995	intron_variant	FAM117A
CW1	27	3345675	G	A	6.35414	upstream_gene_variant	SPOP
CW1	27	3433243	G	A	6.68587	intron_variant	NGFR
CW1	27	3433373	C	A	9.8265	intron_variant	NGFR
CW1	27	3453428	A	C	7.12976	downstream_gene_variant	ENSGALG00000009935
CW1	27	3501207	T	C	5.84827	upstream_gene_variant	ENSGALG00000040434
CW1	27	3501368	C	T	6.06162	upstream_gene_variant	ENSGALG00000040434
CW1	27	3517056	C	A	7.93543	downstream_gene_variant	SOST
CW1	27	3530891	C	T	6.01988	synonymous_variant	MEOX1
CW1	27	3651242	T	C	13.247	intron_variant	IGF2BP1
CW1	27	3654520	T	C	7.86751	intron_variant	IGF2BP1
CW1	27	3654942	C	T	7.72465	intron_variant	IGF2BP1
CW1	27	3654994	C	T	14.1601	intron_variant	IGF2BP1
CW1	27	3658086	C	T	12.4237	intron_variant	IGF2BP1
CW1	27	3658107	T	C	11.7404	intron_variant	IGF2BP1
CW1	27	3658485	T	A	12.162	intron_variant	IGF2BP1
CW1	27	3897298	G	A	6.12401	intron_variant	IGF2BP1
CW1	27	3897387	T	C	6.72168	intron_variant	IGF2BP1
CW1	27	3968990	G	A	7.45678	intron_variant	IGF2BP1
CW1	27	3971082	C	T	6.43562	intron_variant	IGF2BP1
CW1	27	3971427	G	A	12.6923	intron_variant	IGF2BP1
CW1	27	3971467	G	A	12.7196	intron_variant	IGF2BP1
CW1	27	3971497	C	T	6.80377	intron_variant	IGF2BP1
DPW	27	3651242	T	C	7.73016	intron_variant	IGF2BP1
DPW	27	3654994	C	T	8.25903	intron_variant	IGF2BP1
DPW	27	3658086	C	T	7.14295	intron_variant	IGF2BP1
DPW	27	3658107	T	C	6.51851	intron_variant	IGF2BP1
DPW	27	3971427	G	A	6.23111	intron_variant	IGF2BP1
AFW	6	21952972	G	C	6.53057	intron_variant	ENSGALG00000031689
BMW	18	2950378	T	C	5.74678	intergenic_region	ENSGALG00000042083-ENSGALG00000046280
BMW	18	2950408	G	A	5.74678	intergenic_region	ENSGALG00000042083-ENSGALG00000046280
LMW	1	166947225	C	T	6.94952	intron_variant	ENOX1
LMW	1	166947230	G	A	6.94952	intron_variant	ENOX1
LMW	4	73497549	T	C	5.72624	intergenic_region	ENSGALG00000034447-STIM2
LMW	4	81649613	A	G	5.72832	intergenic_region	TRMT44-ENSGALG00000031075
LMW	4	82147774	T	C	5.90334	downstream_gene_variant	ADRA2C
LMW	4	82147970	C	T	5.97737	downstream_gene_variant	ADRA2C
LMW	4	82152851	A	G	6.5816	synonymous_variant	ADRA2C
LW	1	166947225	C	T	6.16467	intron_variant	ENOX1
LW	1	166947230	G	A	6.16467	intron_variant	ENOX1
LW	4	73497549	T	C	7.61472	intergenic_region	ENSGALG00000034447-STIM2
LW	4	74630550	G	A	5.8741	intergenic_region	PPARGC1A-ENSGALG00000046053
LW	4	74949424	T	C	5.7414	intron_variant	ADGRA3
LW	4	74953599	T	C	6.44621	intron_variant	ADGRA3
LW	4	75046607	T	A	6.09743	intergenic_region	ADGRA3-KCNIP4
LW	4	75464744	G	A	6.17496	intron_variant	PACRGL
LW	4	76573230	T	G	6.19053	intergenic_region	QDPR-LDB2
LW	4	76795203	A	T	6.97859	intron_variant	LDB2
LW	4	76985047	A	G	7.20673	intergenic_region	LDB2-TAPT1
LW	4	76985235	G	C	7.42298	intergenic_region	LDB2-TAPT1
LW	4	76985348	A	G	6.69439	intergenic_region	LDB2-TAPT1
LW	4	76985464	G	A	6.24469	intergenic_region	LDB2-TAPT1
LW	4	76985483	C	A	6.40133	intergenic_region	LDB2-TAPT1
LW	4	76985503	T	A	6.40133	intergenic_region	LDB2-TAPT1
LW	4	76985505	C	T	6.24469	intergenic_region	LDB2-TAPT1
LW	4	76985541	T	C	6.24469	intergenic_region	LDB2-TAPT1
LW	4	79806683	C	G	6.2747	upstream_gene_variant	CRMP1A
LW	4	80952593	G	A	5.84895	intron_variant	SORCS2
LW	4	81649613	A	G	5.84474	intergenic_region	TRMT44-ENSGALG00000031075
LW	4	81677063	G	C	6.64143	intergenic_region	TRMT44-ENSGALG00000031075
LW	4	81677163	C	T	6.29889	intergenic_region	TRMT44-ENSGALG00000031075
LW	4	81677179	T	A	6.29889	intergenic_region	TRMT44-ENSGALG00000031075
LW	4	81697781	G	A	5.97196	intergenic_region	TRMT44-ENSGALG00000031075
LW	4	82054356	C	T	5.93036	intergenic_region	ENSGALG00000031338-ADRA2C
LW	4	82054387	C	A	5.93036	intergenic_region	ENSGALG00000031338-ADRA2C
LW	4	82054431	G	A	5.93036	intergenic_region	ENSGALG00000031338-ADRA2C
LW	4	82147774	T	C	6.21596	downstream_gene_variant	ADRA2C
LW	4	82152851	A	G	5.96929	synonymous_variant	ADRA2C
LW	27	3654994	C	T	6.04353	intron_variant	IGF2BP1
SFT	9	16932673	A	C	5.88098	upstream_gene_variant	SOX2OT_exon3
SFT	9	16932981	G	A	5.95077	upstream_gene_variant	SOX2OT_exon3
SFT	9	16968992	G	A	6.09217	upstream_gene_variant	SOX2OT_exon1
SFT	9	17148947	C	T	6.35425	intron_variant	FXR1
SFT	9	17602505	A	G	6.17705	intron_variant	PIK3CA
SFT	9	18118318	C	T	5.86198	intergenic_region	TBL1XR1-ENSGALG00000035588
BWHR	1	169479288	C	T	5.74578	intergenic_region	DLEU2_5-DLEU7
BWHR	4	73497549	T	C	6.64473	intergenic_region	ENSGALG00000034447-STIM2
BWHR	4	75100152	A	G	6.34571	intergenic_region	ADGRA3-KCNIP4
BWHR	4	75105923	T	C	6.54131	intergenic_region	ADGRA3-KCNIP4
BWHR	4	75106248	C	T	5.82174	intergenic_region	ADGRA3-KCNIP4
BWHR	4	76795203	A	T	6.1792	intron_variant	LDB2
BWHR	4	76985047	A	G	6.44795	intergenic_region	LDB2-TAPT1
BWHR	4	76985235	G	C	5.95606	intergenic_region	LDB2-TAPT1
BWHR	4	76985348	A	G	6.2082	intergenic_region	LDB2-TAPT1
CL	4	77223786	G	A	6.21982	upstream_gene_variant	BST1
LR1	1	162645056	G	T	6.92381	intergenic_region	ENSGALG00000044113-PCDH17
LR1	1	162783967	T	A	5.75736	intergenic_region	ENSGALG00000044113-PCDH17
HR	3	40568992	A	G	5.89783	intron_variant	COG2
HR	3	40569063	A	G	5.89783	intron_variant	COG2
HR	3	40569066	A	G	5.89783	intron_variant	COG2
GR	10	19024949	C	T	6.21931	intron_variant	MAP2K5
GR	10	19024970	T	G	6.21931	intron_variant	MAP2K5
SR	3	105248122	A	C	5.77708	intron_variant	ASXL2
CR	1	175079643	G	A	5.83837	downstream_gene_variant	ALOX5AP
CR	4	69635018	G	A	5.85753	upstream_gene_variant	UBE2K
CR	4	69635044	C	T	5.85753	upstream_gene_variant	UBE2K
CR	4	69635069	G	T	5.85753	upstream_gene_variant	UBE2K
CR	4	72614273	T	G	6.07735	intergenic_region	ENSGALG00000042737-ENSGALG00000034447
CR	4	72625716	C	G	5.76061	intergenic_region	ENSGALG00000042737-ENSGALG00000034447
CR	4	72641685	T	C	5.83544	intergenic_region	ENSGALG00000042737-ENSGALG00000034447
CR	4	72651252	T	A	5.85528	intergenic_region	ENSGALG00000042737-ENSGALG00000034447
CR	4	72653567	G	T	5.99738	intergenic_region	ENSGALG00000042737-ENSGALG00000034447
CR	4	73497549	T	C	8.079	intergenic_region	ENSGALG00000034447-STIM2
CR	4	73785199	C	T	5.7273	intergenic_region	RBPJ-SMIM20
CR	4	74127706	C	T	6.22021	intron_variant	CCDC149
CR	4	74253294	G	A	6.66581	intergenic_region	DHX15-ENSGALG00000033935
CR	4	74304248	G	A	6.80462	intergenic_region	DHX15-ENSGALG00000033935
CR	4	74406060	G	C	5.93671	intergenic_region	DHX15-ENSGALG00000033935
CR	4	75046607	T	A	7.34415	intergenic_region	ADGRA3-KCNIP4
CR	4	75379152	C	A	6.34497	intron_variant	KCNIP4
CR	4	75475221	G	A	6.40066	upstream_gene_variant	PACRGL
CR	4	76538288	C	G	5.90134	upstream_gene_variant	MED28
CR	4	76538522	G	T	6.7809	synonymous_variant	LAP3
CR	4	76985047	A	G	6.90714	intergenic_region	LDB2-TAPT1
CR	4	77091013	G	A	5.79781	intron_variant	Prom1
CR	4	77091014	A	G	5.79781	intron_variant	Prom1
CR	4	77987569	G	A	7.57195	upstream_gene_variant	NKX3-2
CR	4	78890660	T	A	7.09591	upstream_gene_variant	WDR1
CR	4	78895943	C	T	6.99077	upstream_gene_variant	WDR1
CR	4	78899827	A	G	6.92977	intron_variant	WDR1
CR	4	78911087	A	G	6.94825	downstream_gene_variant	WDR1
CR	4	79011107	T	C	6.26127	intron_variant	SLC2A9
CR	4	79011108	G	C	6.28198	intron_variant	SLC2A9
CR	4	79011110	T	C	5.79098	intron_variant	SLC2A9
CR	4	79158756	G	A	7.65704	upstream_gene_variant	ENSGALG00000015010
CR	27	2633748	C	T	8.0328	intron_variant	ENSGALG00000035915
CR	27	2647744	T	C	6.01907	downstream_gene_variant	ENSGALG00000035915
CR	27	2686163	G	A	6.02789	intron_variant	ENSGALG00000041069
CR	27	2828066	G	A	5.79161	upstream_gene_variant	CYB561
CR	27	3071405	G	A	5.86742	synonymous_variant	KANSL1
CR	27	3298302	G	A	7.2106	3_prime_UTR_variant	KAT7
CR	27	3298569	G	C	6.51852	3_prime_UTR_variant	KAT7
CR	27	3310140	A	C	7.37511	upstream_gene_variant	KAT7
CR	27	3310154	C	T	7.26115	upstream_gene_variant	KAT7
CR	27	3310155	G	A	7.47702	upstream_gene_variant	KAT7
CR	27	3326664	G	C	6.43069	intron_variant	FAM117A
CR	27	3326762	G	A	5.92594	intron_variant	FAM117A
CR	27	3345675	G	A	7.85995	upstream_gene_variant	SPOP
CR	27	3396906	G	A	7.11407	upstream_gene_variant	NXPH3
CR	27	3433188	C	T	6.40553	intron_variant	NGFR
CR	27	3433373	C	A	7.26733	intron_variant	NGFR
CR	27	3433726	A	G	6.25782	intron_variant	NGFR
CR	27	3433733	G	T	6.05186	intron_variant	NGFR
CR	27	3452965	C	T	6.61029	downstream_gene_variant	ENSGALG00000009935
CR	27	3453428	A	C	10.9437	downstream_gene_variant	ENSGALG00000009935
CR	27	3454151	A	G	6.51993	downstream_gene_variant	ENSGALG00000009935
CR	27	3471389	C	T	8.89087	upstream_gene_variant	ENSGALG00000009935
CR	27	3471398	A	G	8.89087	upstream_gene_variant	ENSGALG00000009935
CR	27	3471458	G	T	8.89087	upstream_gene_variant	ENSGALG00000009935
CR	27	3471595	G	A	7.0715	upstream_gene_variant	ENSGALG00000009935
CR	27	3474717	A	G	7.59467	downstream_gene_variant	ENSGALG00000046316
CR	27	3478606	A	G	5.74721	downstream_gene_variant	ENSGALG00000046316
CR	27	3480001	C	T	7.79117	downstream_gene_variant	ENSGALG00000046316
CR	27	3488094	T	C	6.94968	upstream_gene_variant	ENSGALG00000046316
CR	27	3494761	T	A	8.17445	upstream_gene_variant	ENSGALG00000046316
CR	27	3497380	C	T	7.58196	upstream_gene_variant	ENSGALG00000040434
CR	27	3497382	G	C	7.58196	upstream_gene_variant	ENSGALG00000040434
CR	27	3499688	C	G	7.14525	upstream_gene_variant	ENSGALG00000040434
CR	27	3501207	T	C	5.84223	upstream_gene_variant	ENSGALG00000040434
CR	27	3501214	G	C	6.71919	upstream_gene_variant	ENSGALG00000040434
CR	27	3501368	C	T	6.58675	upstream_gene_variant	ENSGALG00000040434
CR	27	3517144	A	T	6.31621	downstream_gene_variant	SOST
CR	27	3541861	G	A	8.93775	upstream_gene_variant	ETV4
CR	27	3651213	G	A	7.85692	intron_variant	IGF2BP1
CR	27	3651242	T	C	12.0274	intron_variant	IGF2BP1
CR	27	3654520	T	C	11.0142	intron_variant	IGF2BP1
CR	27	3654942	C	T	10.1996	intron_variant	IGF2BP1
CR	27	3654994	C	T	12.8103	intron_variant	IGF2BP1
CR	27	3658086	C	T	9.24689	intron_variant	IGF2BP1
CR	27	3658107	T	C	8.7153	intron_variant	IGF2BP1
CR	27	3658485	T	A	8.78326	intron_variant	IGF2BP1
CR	27	3836684	T	G	7.52963	downstream_gene_variant	gga-mir-10a
CR	27	3837112	T	C	8.827	downstream_gene_variant	gga-mir-10a
CR	27	3971427	G	A	10.8203	intron_variant	IGF2BP1
CR	27	3971467	G	A	11.0332	intron_variant	IGF2BP1
AFR	6	21952972	G	C	5.8516	intron_variant	ENSGALG00000031689
BMR	9	13945514	T	C	5.84478	upstream_gene_variant	gga-mir-1762
BMR	9	14041496	G	A	5.88032	intron_variant	P3H2
LMR	2	22581013	C	T	5.83057	upstream_gene_variant	ANKIB1
1Chromosome number.
2Position from the Gallus gallus 5.0 assembly.
3Base at the corresponding position in the chicken genome.
4Base at the corresponding position in the sequencing results.
5-Log10-transformed P value (SNPs with -log10(P) > 5.72).
6Genomic region of the SNP.
