# Supplementary material for: Genome-wide association study reveals the genetic determinism of growth traits in a Gushi-Anka F2 chicken population
Source: Heredity (Edinb). 2020 Sep 28;126(2):293–307. doi: 10.1038/s41437-020-00365-x (PMC8026619; doi:10.1038/s41437-020-00365-x)
Supplement: Supplementary file 3 — Supplementary Table S4 [file 41437_2020_365_MOESM3_ESM.xlsx]

## Sheet: Note of Table S4
Table S4. LD analysis of SNPs that affect BW.
“Correlated traits_Sig. SNPs” shows the significant SNPs associated with BW at the age of different weeks and significant SNPs associated with traits that were strongly correlated with BW (Pearson’s r2 > 0.54). “Unique SNPs” shows the unique SNPs of “Correlated traits_Sig. SNPs”. “Unique SNPs_linkage SNPs” shows high-LD SNPs with “Unique SNPs” (r2 > 0.7). “r2 greater than 0.7” shows the “Unique S…

## Sheet: correlated traits_Sig. SNPs
Table S4. LD analysis of SNPs that affect BW.
Traits	Chr	bp	REF	ALLE	P value	Type	Neareat genes
BW4	1	169482257	G	A	6.394	intergenic_region	DLEU2_5-DLEU7
BW4	1	169492427	T	G	6.38088	intergenic_region	DLEU2_5-DLEU7
BW6	27	3433373	C	A	6.37636	intron_variant	NGFR
BW6	27	3651242	T	C	7.18055	intron_variant	IGF2BP1
BW6	27	3654994	C	T	7.27915	intron_variant	IGF2BP1
BW6	27	3658086	C	T	6.8396	intron_variant	IGF2BP1
BW6	27	3658107	T	C	5.86252	intron_variant	IGF2BP1
BW6	27	3658485	T	A	5.90404	intron_variant	IGF2BP1
BW6	27	3971427	G	A	7.2552	intron_variant	IGF2BP1
BW6	27	3971467	G	A	7.3452	intron_variant	IGF2BP1
BW8	4	76573230	T	G	5.85909	intergenic_region	QDPR-LDB2
BW10	1	169374666	T	C	5.99331	upstream_gene_variant	SPRYD7
BW10	1	169479288	C	T	6.36592	intergenic_region	DLEU2_5-DLEU7
BW12	1	169374666	T	C	5.73184	upstream_gene_variant	SPRYD7
BW12	1	169479288	C	T	6.21182	intergenic_region	DLEU2_5-DLEU7
BW12	4	73497549	T	C	6.2119	intergenic_region	ENSGALG00000034447-STIM2
BW12	4	76795203	A	T	5.89054	intron_variant	LDB2
BW12	4	76985047	A	G	5.91503	intergenic_region	LDB2-TAPT1
BW12	4	76985235	G	C	5.78715	intergenic_region	LDB2-TAPT1
BW12	4	76985348	A	G	6.15957	intergenic_region	LDB2-TAPT1
SL8	27	3654942	C	T	5.77732	intron_variant	IGF2BP1
SL8	27	3654994	C	T	6.71862	intron_variant	IGF2BP1
SL8	27	3658086	C	T	5.75906	intron_variant	IGF2BP1
SL12	4	73497549	T	C	6.58802	intergenic_region	ENSGALG00000034447-STIM2
SL12	4	74303631	C	T	6.93346	intergenic_region	DHX15-ENSGALG00000033935
SL12	4	74304248	G	A	6.87393	intergenic_region	DHX15-ENSGALG00000033935
SL12	4	74304425	C	T	6.262	intergenic_region	DHX15-ENSGALG00000033935
SL12	4	75046607	T	A	6.53848	intergenic_region	ADGRA3-KCNIP4
SL12	4	75105923	T	C	6.6355	intergenic_region	ADGRA3-KCNIP4
SL12	4	75464744	G	A	6.02934	intron_variant	PACRGL
SL12	4	76232308	T	C	6.25585	upstream_gene_variant	ENSGALG00000041701
SL12	4	76573230	T	G	8.23598	intergenic_region	QDPR-LDB2
SL12	4	76795203	A	T	6.72934	intron_variant	LDB2
SL12	4	76985047	A	G	6.1168	intergenic_region	LDB2-TAPT1
SL12	4	76985348	A	G	5.8042	intergenic_region	LDB2-TAPT1
SL12	27	3651242	T	C	7.06219	intron_variant	IGF2BP1
SL12	27	3654994	C	T	7.21877	intron_variant	IGF2BP1
SL12	27	3658086	C	T	7.34701	intron_variant	IGF2BP1
SL12	27	3658107	T	C	6.61467	intron_variant	IGF2BP1
SG8	1	164352393	T	C	6.44809	intergenic_region	ENSGALG00000034638-uc_338
SG8	1	164352465	T	G	6.44809	intergenic_region	ENSGALG00000034638-uc_338
SG8	1	169374666	T	C	6.07264	upstream_gene_variant	SPRYD7
SG8	1	170043036	G	A	6.48311	upstream_gene_variant	FAM124A
SG8	1	170043054	G	A	6.48311	upstream_gene_variant	FAM124A
SG12	1	168366771	T	G	7.28279	upstream_gene_variant	HTR2A
SG12	1	168441132	A	G	6.26724	intergenic_region	ENSGALG00000031392-SUCLA2
SG12	1	168515955	C	T	6.51277	intergenic_region	ENSGALG00000031392-SUCLA2
SG12	1	168542802	C	T	7.22729	intergenic_region	ENSGALG00000031392-SUCLA2
SG12	1	168725458	G	C	6.10095	upstream_gene_variant	ITM2B
SG12	1	169374666	T	C	5.94671	upstream_gene_variant	SPRYD7
SG12	1	169479288	C	T	5.78541	intergenic_region	DLEU2_5-DLEU7
SG12	1	169927300	G	A	6.37947	intron_variant	RNASEH2B
SG12	1	170517305	A	T	6.22945	downstream_gene_variant	ENSGALG00000017031
SG12	1	170518143	G	T	5.92272	downstream_gene_variant	ENSGALG00000017031
SG12	1	170518527	G	A	5.91396	downstream_gene_variant	ENSGALG00000017031
SG12	1	170518530	G	T	5.91396	downstream_gene_variant	ENSGALG00000017031
SG12	1	171077732	T	C	7.36062	intron_variant	LHFP
SG12	1	172646609	T	G	6.1256	intergenic_region	SPG20-ENSGALG00000041263
SG12	1	173036806	G	A	5.85279	intron_variant	ENSGALG00000017062
SG12	1	173069740	A	C	5.75826	intron_variant	ENSGALG00000017062
SG12	4	73497549	T	C	6.93223	intergenic_region	ENSGALG00000034447-STIM2
SG12	4	76795203	A	T	5.88866	intron_variant	LDB2
SG12	4	76985047	A	G	6.53962	intergenic_region	LDB2-TAPT1
SG12	4	76985348	A	G	5.94664	intergenic_region	LDB2-TAPT1
SG12	4	77987569	G	A	6.31889	upstream_gene_variant	NKX3-2
BBL8	27	952423	C	G	6.19833	downstream_gene_variant	ENSGALG00000038352
BBL8	27	952515	C	G	6.19833	downstream_gene_variant	ENSGALG00000038352
BBL8	27	1233117	C	T	5.83136	3_prime_UTR_variant	ENSGALG00000001107
BBL8	27	1275491	C	T	5.93966	intron_variant	WNT9B
BBL8	27	2633748	C	T	6.29877	intron_variant	ENSGALG00000035915
BBL12	1	168515955	C	T	5.74133	intergenic_region	ENSGALG00000031392-SUCLA2
BBL12	1	169374666	T	C	7.75119	upstream_gene_variant	SPRYD7
BBL12	1	169374757	G	A	6.26481	upstream_gene_variant	SPRYD7
BBL12	1	169479288	C	T	6.65652	intergenic_region	DLEU2_5-DLEU7
BBL12	1	170517220	T	C	5.99542	downstream_gene_variant	ENSGALG00000017031
BBL12	1	170517305	A	T	6.8817	downstream_gene_variant	ENSGALG00000017031
BBL12	1	170518143	G	T	6.74748	downstream_gene_variant	ENSGALG00000017031
BBL12	1	170518527	G	A	6.90904	downstream_gene_variant	ENSGALG00000017031
BBL12	1	170518530	G	T	6.90904	downstream_gene_variant	ENSGALG00000017031
BBL12	1	171526201	T	G	6.07702	intergenic_region	ENSGALG00000041895-UFM1
BBL12	1	172873041	G	A	5.9684	intron_variant	ENSGALG00000041263
BBL12	27	3433373	C	A	7.27915	intron_variant	NGFR
BBL12	27	3570921	G	A	6.14766	upstream_gene_variant	PHB
BBL12	27	3651242	T	C	7.32815	intron_variant	IGF2BP1
BBL12	27	3654994	C	T	7.95994	intron_variant	IGF2BP1
BSL12	4	76573230	T	G	5.72852	intergenic_region	QDPR-LDB2
BSL12	4	76795203	A	T	5.79356	intron_variant	LDB2
BSL12	27	1275491	C	T	5.74198	intron_variant	WNT9B
BSL12	27	3433373	C	A	5.98544	intron_variant	NGFR
BSL12	27	3651242	T	C	7.11592	intron_variant	IGF2BP1
BSL12	27	3654994	C	T	6.96613	intron_variant	IGF2BP1
BSL12	27	3658086	C	T	6.04256	intron_variant	IGF2BP1
BSL12	27	3971427	G	A	5.78689	intron_variant	IGF2BP1
CWe	1	169479288	C	T	6.04754	intergenic_region	DLEU2_5-DLEU7
CWe	4	73497549	T	C	6.93036	intergenic_region	ENSGALG00000034447-STIM2
CWe	4	75100152	A	G	5.79236	intergenic_region	ADGRA3-KCNIP4
CWe	4	75105923	T	C	6.03084	intergenic_region	ADGRA3-KCNIP4
CWe	4	76795203	A	T	6.52238	intron_variant	LDB2
CWe	4	76985047	A	G	6.60097	intergenic_region	LDB2-TAPT1
SEW	4	73497549	T	C	6.34857	intergenic_region	ENSGALG00000034447-STIM2
SEW	4	76573230	T	G	5.84827	intergenic_region	QDPR-LDB2
SEW	4	76795203	A	T	6.80676	intron_variant	LDB2
SEW	4	76985047	A	G	6.31596	intergenic_region	LDB2-TAPT1
SEW	4	76985348	A	G	6.35015	intergenic_region	LDB2-TAPT1
EW	4	73497549	T	C	5.96545	intergenic_region	ENSGALG00000034447-STIM2
EW	4	76573230	T	G	5.84077	intergenic_region	QDPR-LDB2
EW	4	76795203	A	T	6.38674	intron_variant	LDB2
EW	4	76985047	A	G	6.03643	intergenic_region	LDB2-TAPT1
EW	4	76985348	A	G	6.06594	intergenic_region	LDB2-TAPT1
EW	4	81677063	G	C	5.81507	intergenic_region	TRMT44-ENSGALG00000031075
BWHR	1	169479288	C	T	5.74578	intergenic_region	DLEU2_5-DLEU7
BWHR	4	73497549	T	C	6.64473	intergenic_region	ENSGALG00000034447-STIM2
BWHR	4	75100152	A	G	6.34571	intergenic_region	ADGRA3-KCNIP4
BWHR	4	75105923	T	C	6.54131	intergenic_region	ADGRA3-KCNIP4
BWHR	4	75106248	C	T	5.82174	intergenic_region	ADGRA3-KCNIP4
BWHR	4	76795203	A	T	6.1792	intron_variant	LDB2
BWHR	4	76985047	A	G	6.44795	intergenic_region	LDB2-TAPT1
BWHR	4	76985235	G	C	5.95606	intergenic_region	LDB2-TAPT1
BWHR	4	76985348	A	G	6.2082	intergenic_region	LDB2-TAPT1
“Correlated traits_Sig. SNPs” shows the significant SNPs associated with BW at the age of different weeks and significant SNPs associated with traits that were strongly correlated with BW (Pearson’s r2 > 0.54).

## Sheet: Unique SNPs
Table S4. LD analysis of SNPs that affect BW.
Chr	bp
1	164352393
1	164352465
1	168366771
1	168441132
1	168515955
1	168542802
1	168725458
1	169374666
1	169374757
1	169479288
1	169482257
1	169492427
1	169927300
1	170043036
1	170043054
1	170517220
1	170517305
1	170518143
1	170518527
1	170518530
1	171077732
1	171526201
1	172646609
1	172873041
1	173036806
1	173069740
4	73497549
4	74303631
4	74304248
4	74304425
4	75046607
4	75100152
4	75105923
4	75106248
4	75464744
4	76232308
4	76573230
4	76795203
4	76985047
4	76985235
4	76985348
4	77987569
4	81677063
27	952423
27	952515
27	1233117
27	1275491
27	2633748
27	3433373
27	3570921
27	3651242
27	3654942
27	3654994
27	3658086
27	3658107
27	3658485
27	3971427
27	3971467
“Unique SNPs” shows the unique SNPs of “Correlated traits_Sig. SNPs”.

## Sheet: Unique SNPs_linkage SNPs
Table S4. LD analysis of SNPs that affect BW.
1		1		1		1		1		1		1		1		1		1		1		1		1		1		1		1		1		1		1		1		1		1		1		1		1
164352393		164352465		168366771		168441132		168515955		168542802		168725458		169374666		169374757		169479288		169482257		169492427		169927300		170043036		170043054		170517220		170517305		170518143		170518527		170518530		171077732		171526201		172646609		172873041		173036806
snp	r2	snp	r2	snp	r2	snp	r2	snp	r2	snp	r2	snp	r2	snp	r2	snp	r2	snp	r2	snp	r2	snp	r2	snp	r2	snp	r2	snp	r2	snp	r2	snp	r2	snp	r2	snp	r2	snp	r2	snp	r2	snp	r2	snp	r2	snp	r2	snp	r2
164352465	1	164352393	1	NO	NO	NO	NO	NO	NO	NO	NO	NO	NO	167546979	0.6563	无	无	170929739	0.6902	169056029	0.6669	169482257	0.6232	170410734	0.6218	NO	NO	NO	NO	170518545	0.9069	170518208	0.8502	170518187	0.9021	170518530	1	170518527	1	无	无	无	无	172646520	0.91	172873001	0.8031	无	无
164352291	0.8743	164352229	0.8743											167553224	0.6548			170937301	0.6642	168744221	0.6612			170410740	0.6218					170518066	0.8583	170518527	0.7369	170518527	0.8676	170518143	0.8676	170518143	0.8676					172645696	0.7406
164352229	0.8743	164352291	0.8743											167553922	0.645			170835642	0.661	169492427	0.6232			168385528	0.6012					170858231	0.73	170518530	0.7369	170518530	0.8676	170518187	0.831	170518187	0.831					172645797	0.7284
165017775	0.6738	165017775	0.6738											167546700	0.6083			170929594	0.6417	168708718	0.6128									170835823	0.7026	170522176	0.706	170518208	0.7145	170517305	0.7369	170517305	0.7369
162392628	0.6637	162392628	0.6637															170858231	0.636	168708727	0.6128									170835642	0.7023	170522178	0.706	170517305	0.6971	170518208	0.6583	170518208	0.6583
162392527	0.6412	162392483	0.6412															170835823	0.6191	168708744	0.6128									170937301	0.6978	170518143	0.6971			170410734	0.6324	170410734	0.6324
162392524	0.6412	162392505	0.6412															170756722	0.6157											170929594	0.6716	170518187	0.6702			170410740	0.6324	170410740	0.6324
162392505	0.6412	162392524	0.6412															170928591	0.602											170756722	0.6307
162392483	0.6412	162392527	0.6412																											170928591	0.6176
163188393	0.6093	163188393	0.6093																											170929739	0.6056
163188213	0.6043	163188213	0.6043
163200085	0.6041	163200085	0.6041




“Unique SNPs_linkage SNPs” shows high-LD SNPs with “Unique SNPs” (r2 > 0.7).
[truncated: 66 more columns]

## Sheet: r2 greater than 0.7 
Table S4. LD analysis of SNPs that affect BW.
Total_60 sites	Leave_39 sites
162392483	162392483
162392505
162392524
162392527
162392628	162392628
163188213
163188393	163188393
163200085	163200085
164352229
164352291	164352291
164352393	164352393
164352465
165017775	165017775
168366771	168366771
168441132	168441132
168515955	168515955
168542802	168542802
168725458	168725458
169374666
169374757	169374757
169479288	169479288
169482257	169482257
169492427	169492427
169927300	169927300
170043036	170043036
170043054
170517220
170517305	170517305
170518066	170518066
170518143
170518187
170518208	170518208
170518527	170518527
170518530
170518545
170522176	170522176
170522178
170835642	170835642
170835823	170835823
170858231	170858231
171077732	171077732
171526201	171526201
172645696	172645696
172645797	172645797
172646520	172646520
172646609
172873001	172873001
172873041
172984526	172984526
172984569
172984613	172984613
172984621
172984653
172984654
172984659
173036806	173036806
173039553	173039553
173069740	173069740
173069902	173069902
173372050	173372050
“r2 greater than 0.7” shows the “Unique SNPs_linkage SNPs” with one of any pair of adjacent SNPs less than 100 bp apart removed for haplotyping.
