# Supplementary material for: Genome-wide association study reveals the genetic determinism of growth traits in a Gushi-Anka F2 chicken population
Source: Heredity (Edinb). 2020 Sep 28;126(2):293–307. doi: 10.1038/s41437-020-00365-x (PMC8026619; doi:10.1038/s41437-020-00365-x)
Supplement: Supplementary file 4 — Supplementary Table S5 [file 41437_2020_365_MOESM4_ESM.xlsx]

## Sheet: Table S5. Genes for enrichment 
Table S5. Candidate genes for enrichment analysis
P<0.001	Chr1：167553224-17051853 interval genes list	Chr4:70935961-816977183 interval genes list	Genes for GO and KEGG analysis
ENSGALG00000014485	ENSGALG00000016972	ENSGALG00000014355	ENSGALG00000016972
ENSGALG00000017010	ENSGALG00000016974	ENSGALG00000014365	ENSGALG00000016974
ENSGALG00000016996	ENSGALG00000016975	ENSGALG00000014372	ENSGALG00000016975
ENSGALG00000033470	ENSGALG00000016979	ENSGALG00000014378	ENSGALG00000016979
ENSGALG00000016967	ENSGALG00000016980	ENSGALG00000014386	ENSGALG00000016980
ENSGALG00000001774	ENSGALG00000016981	ENSGALG00000014391	ENSGALG00000016981
ENSGALG00000015608	ENSGALG00000016984	ENSGALG00000014395	ENSGALG00000016984
ENSGALG00000016992	ENSGALG00000016985	ENSGALG00000018557	ENSGALG00000016985
ENSGALG00000040015	ENSGALG00000016986	ENSGALG00000022991	ENSGALG00000016986
ENSGALG00000041204	ENSGALG00000016988	ENSGALG00000029286	ENSGALG00000016988
ENSGALG00000028232	ENSGALG00000016990	ENSGALG00000029673	ENSGALG00000016990
ENSGALG00000041701	ENSGALG00000016991	ENSGALG00000030680	ENSGALG00000016991
ENSGALG00000031859	ENSGALG00000016992	ENSGALG00000030801	ENSGALG00000016992
ENSGALG00000011814	ENSGALG00000016993	ENSGALG00000031185	ENSGALG00000016993
ENSGALG00000011878	ENSGALG00000016994	ENSGALG00000031538	ENSGALG00000016994
ENSGALG00000017031	ENSGALG00000016995	ENSGALG00000033470	ENSGALG00000016995
ENSGALG00000036652	ENSGALG00000016996	ENSGALG00000033883	ENSGALG00000016996
ENSGALG00000015568	ENSGALG00000016997	ENSGALG00000033935	ENSGALG00000016997
ENSGALG00000035652	ENSGALG00000016998	ENSGALG00000034447	ENSGALG00000016998
ENSGALG00000016685	ENSGALG00000017000	ENSGALG00000036621	ENSGALG00000017000
ENSGALG00000029227	ENSGALG00000017002	ENSGALG00000039549	ENSGALG00000017002
ENSGALG00000039380	ENSGALG00000017003	ENSGALG00000040208	ENSGALG00000017003
ENSGALG00000042523	ENSGALG00000017004	ENSGALG00000040439	ENSGALG00000017004
ENSGALG00000041373	ENSGALG00000017005	ENSGALG00000042737	ENSGALG00000017005
ENSGALG00000041203	ENSGALG00000017006	ENSGALG00000042851	ENSGALG00000017006
ENSGALG00000014510	ENSGALG00000017008	ENSGALG00000043283	ENSGALG00000017008
ENSGALG00000017002	ENSGALG00000017009	ENSGALG00000044225	ENSGALG00000017009
ENSGALG00000014391	ENSGALG00000017010	ENSGALG00000046053	ENSGALG00000017010
ENSGALG00000015554	ENSGALG00000017011	ENSGALG00000006334	ENSGALG00000017011
ENSGALG00000012913	ENSGALG00000017012	ENSGALG00000007138	ENSGALG00000017012
ENSGALG00000003861	ENSGALG00000017014	ENSGALG00000014406	ENSGALG00000017014
ENSGALG00000038613	ENSGALG00000017015	ENSGALG00000014421	ENSGALG00000017015
ENSGALG00000035950	ENSGALG00000017016	ENSGALG00000014425	ENSGALG00000017016
ENSGALG00000016947	ENSGALG00000017017	ENSGALG00000014485	ENSGALG00000017017
ENSGALG00000034673	ENSGALG00000017018	ENSGALG00000014486	ENSGALG00000017018
ENSGALG00000014954	ENSGALG00000017019	ENSGALG00000014496	ENSGALG00000017019
ENSGALG00000006672	ENSGALG00000017021	ENSGALG00000014501	ENSGALG00000017021
ENSGALG00000016988	ENSGALG00000017022	ENSGALG00000014505	ENSGALG00000017022
ENSGALG00000017005	ENSGALG00000017023	ENSGALG00000014508	ENSGALG00000017023
ENSGALG00000014236	ENSGALG00000017024	ENSGALG00000014509	ENSGALG00000017024
ENSGALG00000032339	ENSGALG00000017025	ENSGALG00000014510	ENSGALG00000017025
ENSGALG00000026470	ENSGALG00000017026	ENSGALG00000014514	ENSGALG00000017026
ENSGALG00000006427	ENSGALG00000017029	ENSGALG00000014515	ENSGALG00000017029
ENSGALG00000014957	ENSGALG00000017031	ENSGALG00000014516	ENSGALG00000017031
ENSGALG00000027885	ENSGALG00000017032	ENSGALG00000014931	ENSGALG00000017032
ENSGALG00000041121	ENSGALG00000017810	ENSGALG00000014934	ENSGALG00000017810
ENSGALG00000041263	ENSGALG00000018254	ENSGALG00000014954	ENSGALG00000018254
ENSGALG00000017019	ENSGALG00000018255	ENSGALG00000014957	ENSGALG00000018255
ENSGALG00000028640	ENSGALG00000019094	ENSGALG00000018327	ENSGALG00000019094
ENSGALG00000005716	ENSGALG00000022733	ENSGALG00000025521	ENSGALG00000022733
ENSGALG00000007769	ENSGALG00000025639	ENSGALG00000026470	ENSGALG00000025639
ENSGALG00000014365	ENSGALG00000025645	ENSGALG00000027453	ENSGALG00000025645
ENSGALG00000015599	ENSGALG00000025859	ENSGALG00000030070	ENSGALG00000025859
ENSGALG00000009929	ENSGALG00000026849	ENSGALG00000031859	ENSGALG00000026849
ENSGALG00000014337	ENSGALG00000028083	ENSGALG00000032384	ENSGALG00000028083
ENSGALG00000036683	ENSGALG00000028232	ENSGALG00000034621	ENSGALG00000028232
ENSGALG00000002298	ENSGALG00000028872	ENSGALG00000035551	ENSGALG00000028872
ENSGALG00000009875	ENSGALG00000029314	ENSGALG00000035830	ENSGALG00000029314
ENSGALG00000014127	ENSGALG00000029963	ENSGALG00000036924	ENSGALG00000029963
ENSGALG00000042728	ENSGALG00000030649	ENSGALG00000037588	ENSGALG00000030649
ENSGALG00000012076	ENSGALG00000031392	ENSGALG00000038561	ENSGALG00000031392
ENSGALG00000035429	ENSGALG00000031567	ENSGALG00000040945	ENSGALG00000031567
ENSGALG00000031538	ENSGALG00000031717	ENSGALG00000041121	ENSGALG00000031717
ENSGALG00000015010	ENSGALG00000032105	ENSGALG00000041701	ENSGALG00000032105
ENSGALG00000042882	ENSGALG00000032151	ENSGALG00000041854	ENSGALG00000032151
ENSGALG00000011682	ENSGALG00000035652	ENSGALG00000043073	ENSGALG00000035652
ENSGALG00000014406	ENSGALG00000038613	ENSGALG00000044011	ENSGALG00000038613
ENSGALG00000029510	ENSGALG00000040321	ENSGALG00000046600	ENSGALG00000040321
ENSGALG00000031332	ENSGALG00000043422	ENSGALG00000046650	ENSGALG00000043422
ENSGALG00000042851	ENSGALG00000044025	ENSGALG00000014971	ENSGALG00000044025
ENSGALG00000006172	ENSGALG00000044573	ENSGALG00000014975	ENSGALG00000044573
ENSGALG00000026306		ENSGALG00000014992	ENSGALG00000014355
ENSGALG00000014115		ENSGALG00000015000	ENSGALG00000014365
ENSGALG00000044025		ENSGALG00000015009	ENSGALG00000014372
ENSGALG00000005259		ENSGALG00000015010	ENSGALG00000014378
ENSGALG00000033055		ENSGALG00000015012	ENSGALG00000014386
ENSGALG00000012006		ENSGALG00000015013	ENSGALG00000014391
ENSGALG00000015685		ENSGALG00000015015	ENSGALG00000014395
ENSGALG00000003750		ENSGALG00000015029	ENSGALG00000018557
ENSGALG00000000755		ENSGALG00000015037	ENSGALG00000022991
ENSGALG00000006220		ENSGALG00000015528	ENSGALG00000029286
ENSGALG00000033618		ENSGALG00000015529	ENSGALG00000029673
ENSGALG00000002726		ENSGALG00000015531	ENSGALG00000030680
ENSGALG00000017015		ENSGALG00000015537	ENSGALG00000030801
ENSGALG00000011293		ENSGALG00000015538	ENSGALG00000031185
ENSGALG00000015708		ENSGALG00000015546	ENSGALG00000031538
ENSGALG00000016981		ENSGALG00000015547	ENSGALG00000033470
ENSGALG00000044573		ENSGALG00000015549	ENSGALG00000033883
ENSGALG00000011562		ENSGALG00000015554	ENSGALG00000033935
ENSGALG00000006461		ENSGALG00000015556	ENSGALG00000034447
ENSGALG00000030498		ENSGALG00000015568	ENSGALG00000036621
ENSGALG00000031717		ENSGALG00000015591	ENSGALG00000039549
ENSGALG00000010940		ENSGALG00000015594	ENSGALG00000040208
ENSGALG00000031075		ENSGALG00000025762	ENSGALG00000040439
ENSGALG00000005336		ENSGALG00000027597	ENSGALG00000042737
ENSGALG00000015529		ENSGALG00000029510	ENSGALG00000042851
ENSGALG00000037588		ENSGALG00000030356	ENSGALG00000043283
ENSGALG00000016998		ENSGALG00000031396	ENSGALG00000044225
ENSGALG00000009095		ENSGALG00000034673	ENSGALG00000046053
ENSGALG00000016997		ENSGALG00000037790	ENSGALG00000006334
ENSGALG00000011870		ENSGALG00000040015	ENSGALG00000007138
ENSGALG00000002583		ENSGALG00000041203	ENSGALG00000014406
ENSGALG00000011432		ENSGALG00000042622	ENSGALG00000014421
ENSGALG00000040321		ENSGALG00000043448	ENSGALG00000014425
ENSGALG00000015013		ENSGALG00000045849	ENSGALG00000014485
ENSGALG00000020003			ENSGALG00000014486
ENSGALG00000016990			ENSGALG00000014496
ENSGALG00000017021			ENSGALG00000014501
ENSGALG00000026011			ENSGALG00000014505
ENSGALG00000015626			ENSGALG00000014508
ENSGALG00000017044			ENSGALG00000014509
ENSGALG00000043439			ENSGALG00000014510
ENSGALG00000043711			ENSGALG00000014514
ENSGALG00000014290			ENSGALG00000014515
ENSGALG00000002377			ENSGALG00000014516
ENSGALG00000006236			ENSGALG00000014931
ENSGALG00000029497			ENSGALG00000014934
ENSGALG00000032642			ENSGALG00000014954
ENSGALG00000032534			ENSGALG00000014957
ENSGALG00000032196			ENSGALG00000018327
ENSGALG00000003570			ENSGALG00000025521
ENSGALG00000017910			ENSGALG00000026470
ENSGALG00000043240			ENSGALG00000027453
ENSGALG00000016300			ENSGALG00000030070
ENSGALG00000008701			ENSGALG00000031859
ENSGALG00000040181			ENSGALG00000032384
ENSGALG00000027269			ENSGALG00000034621
ENSGALG00000006174			ENSGALG00000035551
ENSGALG00000014496			ENSGALG00000035830
ENSGALG00000006575			ENSGALG00000036924
ENSGALG00000029931			ENSGALG00000037588
ENSGALG00000008416			ENSGALG00000038561
ENSGALG00000000379			ENSGALG00000040945
ENSGALG00000014386			ENSGALG00000041121
ENSGALG00000014922			ENSGALG00000041701
ENSGALG00000006074			ENSGALG00000041854
ENSGALG00000012662			ENSGALG00000043073
ENSGALG00000033935			ENSGALG00000044011
ENSGALG00000040491			ENSGALG00000046600
ENSGALG00000038561			ENSGALG00000046650
ENSGALG00000042645			ENSGALG00000014971
ENSGALG00000016959			ENSGALG00000014975
ENSGALG00000006594			ENSGALG00000014992
ENSGALG00000000980			ENSGALG00000015000
ENSGALG00000032647			ENSGALG00000015009
ENSGALG00000043728			ENSGALG00000015010
ENSGALG00000046053			ENSGALG00000015012
ENSGALG00000041854			ENSGALG00000015013
ENSGALG00000002123			ENSGALG00000015015
ENSGALG00000032558			ENSGALG00000015029
ENSGALG00000013342			ENSGALG00000015037
ENSGALG00000007332			ENSGALG00000015528
ENSGALG00000027453			ENSGALG00000015529
			ENSGALG00000015531
			ENSGALG00000015537
			ENSGALG00000015538
			ENSGALG00000015546
			ENSGALG00000015547
			ENSGALG00000015549
			ENSGALG00000015554
			ENSGALG00000015556
			ENSGALG00000015568
			ENSGALG00000015591
			ENSGALG00000015594
			ENSGALG00000025762
			ENSGALG00000027597
			ENSGALG00000029510
			ENSGALG00000030356
			ENSGALG00000031396
			ENSGALG00000034673
			ENSGALG00000037790
			ENSGALG00000040015
			ENSGALG00000041203
			ENSGALG00000042622
			ENSGALG00000043448
			ENSGALG00000045849
			ENSGALG00000016967
			ENSGALG00000001774
			ENSGALG00000015608
			ENSGALG00000041204
			ENSGALG00000011814
			ENSGALG00000011878
			ENSGALG00000036652
			ENSGALG00000016685
			ENSGALG00000029227
			ENSGALG00000039380
			ENSGALG00000042523
			ENSGALG00000041373
			ENSGALG00000012913
			ENSGALG00000003861
			ENSGALG00000035950
			ENSGALG00000016947
			ENSGALG00000006672
			ENSGALG00000014236
			ENSGALG00000032339
			ENSGALG00000006427
			ENSGALG00000027885
			ENSGALG00000041263
			ENSGALG00000028640
			ENSGALG00000005716
			ENSGALG00000007769
			ENSGALG00000015599
			ENSGALG00000009929
			ENSGALG00000014337
			ENSGALG00000036683
			ENSGALG00000002298
			ENSGALG00000009875
			ENSGALG00000014127
			ENSGALG00000042728
			ENSGALG00000012076
			ENSGALG00000035429
			ENSGALG00000042882
			ENSGALG00000011682
			ENSGALG00000031332
			ENSGALG00000006172
			ENSGALG00000026306
			ENSGALG00000014115
			ENSGALG00000005259
			ENSGALG00000033055
			ENSGALG00000012006
			ENSGALG00000015685
			ENSGALG00000003750
			ENSGALG00000000755
			ENSGALG00000006220
			ENSGALG00000033618
			ENSGALG00000002726
			ENSGALG00000011293
			ENSGALG00000015708
			ENSGALG00000011562
			ENSGALG00000006461
			ENSGALG00000030498
			ENSGALG00000010940
			ENSGALG00000031075
			ENSGALG00000005336
			ENSGALG00000009095
			ENSGALG00000011870
			ENSGALG00000002583
			ENSGALG00000011432
			ENSGALG00000020003
			ENSGALG00000026011
			ENSGALG00000015626
			ENSGALG00000017044
			ENSGALG00000043439
			ENSGALG00000043711
			ENSGALG00000014290
			ENSGALG00000002377
			ENSGALG00000006236
			ENSGALG00000029497
			ENSGALG00000032642
			ENSGALG00000032534
			ENSGALG00000032196
			ENSGALG00000003570
			ENSGALG00000017910
			ENSGALG00000043240
			ENSGALG00000016300
			ENSGALG00000008701
			ENSGALG00000040181
			ENSGALG00000027269
			ENSGALG00000006174
			ENSGALG00000006575
			ENSGALG00000029931
			ENSGALG00000008416
			ENSGALG00000000379
			ENSGALG00000014922
			ENSGALG00000006074
			ENSGALG00000012662
			ENSGALG00000040491
			ENSGALG00000042645
			ENSGALG00000016959
			ENSGALG00000006594
			ENSGALG00000000980
			ENSGALG00000032647
			ENSGALG00000043728
			ENSGALG00000002123
			ENSGALG00000032558
			ENSGALG00000013342
			ENSGALG00000007332
The putative candidate genes, including the genes annotated on potential candidate SNPs (P < 0.001) and genes located in the genomic region (r2 > 0.3 and -log10(P) < 4; Chr1: 167.5-170.5 Mb and Chr4: 70.9-81.7 Mb). We used the following principles to determine the gene data set annotated on potential candidate SNPs: 1) if the SNP was located inside the gene, the gene was recorded; 2) if the SNP w…
