# Supplementary material for: Genome-wide association study reveals the genetic determinism of growth traits in a Gushi-Anka F2 chicken population
Source: Heredity (Edinb). 2020 Sep 28;126(2):293–307. doi: 10.1038/s41437-020-00365-x (PMC8026619; doi:10.1038/s41437-020-00365-x)
Supplement: Supplementary file 5 — Supplementary Table S6 [file 41437_2020_365_MOESM5_ESM.xlsx]

## Sheet: Table S6. GOEnrichment
Table S6. GO terms enriched by 277 candidate genes
GO_accession	Description	Term_type	Over_represented_pValue	Corrected_pValue	DEG_item	DEG_list	Bg_item	Bg_list	Gene_names
GO:0048522	positive regulation of cellular process	biological_process	1.4187e-06	0.024881	55	160	2838	15671	ENSGALG00000009095,ENSGALG00000014508,ENSGALG00000026306,ENSGALG00000015529,ENSGALG00000014505,ENSGALG00000017023,ENSGALG00000008701,ENSGALG00000006074,ENSGALG00000002583,ENSGALG00000016947,ENSGALG00000015608,ENSGALG00000017025,ENSGALG00000014290,ENSGALG00000000379,ENSGALG00000014365,ENSGALG00000014496,ENSGALG00000011814,ENSGALG00000006236,ENSGALG00000016986,ENSGALG00000016992,ENSGALG00000026011,…
GO:0031279	regulation of cyclase activity	biological_process	6.0798e-06	0.048273	5	160	26	15671	ENSGALG00000027269,ENSGALG00000015529,ENSGALG00000026011,ENSGALG00000014975,ENSGALG00000009095
GO:0051339	regulation of lyase activity	biological_process	8.2574e-06	0.048273	5	160	28	15671	ENSGALG00000027269,ENSGALG00000015529,ENSGALG00000026011,ENSGALG00000014975,ENSGALG00000009095
GO:0072521	purine-containing compound metabolic process	biological_process	1.1029e-05	0.048355	13	160	306	15671	ENSGALG00000011870,ENSGALG00000005336,ENSGALG00000016994,ENSGALG00000026011,ENSGALG00000014975,ENSGALG00000027269,ENSGALG00000008701,ENSGALG00000003570,ENSGALG00000002377,ENSGALG00000014971,ENSGALG00000016992,ENSGALG00000015529,ENSGALG00000009095
GO:0031328	positive regulation of cellular biosynthetic process	biological_process	1.6947e-05	0.052789	27	160	1065	15671	ENSGALG00000009095,ENSGALG00000015529,ENSGALG00000006672,ENSGALG00000014508,ENSGALG00000014485,ENSGALG00000016972,ENSGALG00000009929,ENSGALG00000027269,ENSGALG00000006074,ENSGALG00000016997,ENSGALG00000016947,ENSGALG00000017025,ENSGALG00000014975,ENSGALG00000015013,ENSGALG00000016995,ENSGALG00000014365,ENSGALG00000011814,ENSGALG00000007769,ENSGALG00000017011,ENSGALG00000016992,ENSGALG00000026011,…
GO:0009891	positive regulation of biosynthetic process	biological_process	2.2106e-05	0.052789	27	160	1081	15671	ENSGALG00000016972,ENSGALG00000014485,ENSGALG00000014508,ENSGALG00000006672,ENSGALG00000015529,ENSGALG00000009095,ENSGALG00000016997,ENSGALG00000016947,ENSGALG00000006074,ENSGALG00000027269,ENSGALG00000009929,ENSGALG00000015013,ENSGALG00000014975,ENSGALG00000017025,ENSGALG00000014365,ENSGALG00000016995,ENSGALG00000017011,ENSGALG00000007769,ENSGALG00000011814,ENSGALG00000016992,ENSGALG00000014127,…
GO:0051349	positive regulation of lyase activity	biological_process	2.5753e-05	0.052789	4	160	18	15671	ENSGALG00000014975,ENSGALG00000009095,ENSGALG00000015529,ENSGALG00000027269
GO:0031281	positive regulation of cyclase activity	biological_process	2.6873e-05	0.052789	4	160	18	15671	ENSGALG00000027269,ENSGALG00000009095,ENSGALG00000014975,ENSGALG00000015529
GO:0051173	positive regulation of nitrogen compound metabolic process	biological_process	2.709e-05	0.052789	27	160	1093	15671	ENSGALG00000014127,ENSGALG00000011562,ENSGALG00000026011,ENSGALG00000013342,ENSGALG00000011870,ENSGALG00000015009,ENSGALG00000015015,ENSGALG00000007769,ENSGALG00000017011,ENSGALG00000011814,ENSGALG00000016992,ENSGALG00000015013,ENSGALG00000014975,ENSGALG00000017025,ENSGALG00000014365,ENSGALG00000016995,ENSGALG00000016972,ENSGALG00000014485,ENSGALG00000009095,ENSGALG00000014508,ENSGALG00000006672,…
GO:0045761	regulation of adenylate cyclase activity	biological_process	3.0793e-05	0.054004	4	160	18	15671	ENSGALG00000015529,ENSGALG00000026011,ENSGALG00000014975,ENSGALG00000009095
GO:0006366	transcription from RNA polymerase II promoter	biological_process	3.5369e-05	0.054988	27	160	1111	15671	ENSGALG00000016972,ENSGALG00000014485,ENSGALG00000015529,ENSGALG00000026306,ENSGALG00000016947,ENSGALG00000016997,ENSGALG00000015708,ENSGALG00000006074,ENSGALG00000009929,ENSGALG00000015013,ENSGALG00000001774,ENSGALG00000017025,ENSGALG00000014365,ENSGALG00000016995,ENSGALG00000007769,ENSGALG00000011814,ENSGALG00000016974,ENSGALG00000014421,ENSGALG00000014954,ENSGALG00000011562,ENSGALG00000014127,…
GO:0045935	positive regulation of nucleobase-containing compound metabolic process	biological_process	3.7624e-05	0.054988	26	160	1048	15671	ENSGALG00000011814,ENSGALG00000007769,ENSGALG00000017011,ENSGALG00000016992,ENSGALG00000026011,ENSGALG00000011562,ENSGALG00000014127,ENSGALG00000013342,ENSGALG00000011870,ENSGALG00000015009,ENSGALG00000015015,ENSGALG00000009095,ENSGALG00000015529,ENSGALG00000014508,ENSGALG00000016972,ENSGALG00000014485,ENSGALG00000009929,ENSGALG00000027269,ENSGALG00000006074,ENSGALG00000016997,ENSGALG00000016947,…
GO:1900542	regulation of purine nucleotide metabolic process	biological_process	6.1574e-05	0.076321	7	160	98	15671	ENSGALG00000014975,ENSGALG00000026011,ENSGALG00000009095,ENSGALG00000015529,ENSGALG00000027269,ENSGALG00000011870,ENSGALG00000016992
GO:0003953	NAD+ nucleosidase activity	molecular_function	6.4039e-05	0.076321	2	160	2	15671	ENSGALG00000014508,ENSGALG00000014509
GO:0048518	positive regulation of biological process	biological_process	7.3982e-05	0.076321	55	160	3229	15671	ENSGALG00000014127,ENSGALG00000014957,ENSGALG00000011870,ENSGALG00000009875,ENSGALG00000007769,ENSGALG00000017011,ENSGALG00000003750,ENSGALG00000000755,ENSGALG00000017015,ENSGALG00000014510,ENSGALG00000015013,ENSGALG00000014975,ENSGALG00000020003,ENSGALG00000001774,ENSGALG00000014509,ENSGALG00000014115,ENSGALG00000017019,ENSGALG00000015012,ENSGALG00000016995,ENSGALG00000016972,ENSGALG00000014485,…
GO:0010604	positive regulation of macromolecule metabolic process	biological_process	7.4122e-05	0.076321	35	160	1704	15671	ENSGALG00000017019,ENSGALG00000016995,ENSGALG00000015013,ENSGALG00000020003,ENSGALG00000015708,ENSGALG00000016997,ENSGALG00000009929,ENSGALG00000014485,ENSGALG00000016972,ENSGALG00000006672,ENSGALG00000011870,ENSGALG00000009875,ENSGALG00000014127,ENSGALG00000014510,ENSGALG00000007769,ENSGALG00000017011,ENSGALG00000000379,ENSGALG00000014365,ENSGALG00000014290,ENSGALG00000017025,ENSGALG00000006074,…
GO:0006140	regulation of nucleotide metabolic process	biological_process	7.8194e-05	0.076321	7	160	102	15671	ENSGALG00000027269,ENSGALG00000011870,ENSGALG00000016992,ENSGALG00000026011,ENSGALG00000009095,ENSGALG00000014975,ENSGALG00000015529
GO:0031325	positive regulation of cellular metabolic process	biological_process	7.8331e-05	0.076321	35	160	1718	15671	ENSGALG00000020003,ENSGALG00000014975,ENSGALG00000015013,ENSGALG00000017019,ENSGALG00000016995,ENSGALG00000006672,ENSGALG00000014485,ENSGALG00000016972,ENSGALG00000009929,ENSGALG00000015708,ENSGALG00000027269,ENSGALG00000016997,ENSGALG00000014127,ENSGALG00000011870,ENSGALG00000007769,ENSGALG00000017011,ENSGALG00000014510,ENSGALG00000017025,ENSGALG00000014290,ENSGALG00000014365,ENSGALG00000009095,…
GO:0006163	purine nucleotide metabolic process	biological_process	0.00010344	0.095483	11	160	280	15671	ENSGALG00000005336,ENSGALG00000011870,ENSGALG00000016994,ENSGALG00000026011,ENSGALG00000014975,ENSGALG00000002377,ENSGALG00000027269,ENSGALG00000003570,ENSGALG00000016992,ENSGALG00000015529,ENSGALG00000009095
GO:0010993	regulation of ubiquitin homeostasis	biological_process	0.00014333	0.11917	2	160	3	15671	ENSGALG00000014290,ENSGALG00000011562
GO:0010994	free ubiquitin chain polymerization	biological_process	0.00014333	0.11917	2	160	3	15671	ENSGALG00000011562,ENSGALG00000014290
GO:0006357	regulation of transcription from RNA polymerase II promoter	biological_process	0.00015392	0.11917	25	160	1079	15671	ENSGALG00000001774,ENSGALG00000017025,ENSGALG00000015013,ENSGALG00000016995,ENSGALG00000014365,ENSGALG00000026306,ENSGALG00000015529,ENSGALG00000014485,ENSGALG00000016972,ENSGALG00000009929,ENSGALG00000016997,ENSGALG00000016947,ENSGALG00000006074,ENSGALG00000015708,ENSGALG00000026011,ENSGALG00000011562,ENSGALG00000014127,ENSGALG00000011870,ENSGALG00000015009,ENSGALG00000015015,ENSGALG00000013342,…
GO:0045762	positive regulation of adenylate cyclase activity	biological_process	0.00015628	0.11917	3	160	11	15671	ENSGALG00000014975,ENSGALG00000009095,ENSGALG00000015529
GO:0009893	positive regulation of metabolic process	biological_process	0.00018858	0.13781	38	160	2009	15671	ENSGALG00000015013,ENSGALG00000020003,ENSGALG00000014975,ENSGALG00000016995,ENSGALG00000017019,ENSGALG00000016972,ENSGALG00000014485,ENSGALG00000006672,ENSGALG00000016997,ENSGALG00000015708,ENSGALG00000027269,ENSGALG00000009929,ENSGALG00000014127,ENSGALG00000011870,ENSGALG00000009875,ENSGALG00000017011,ENSGALG00000007769,ENSGALG00000014510,ENSGALG00000017025,ENSGALG00000014365,ENSGALG00000000379,…
GO:0030802	regulation of cyclic nucleotide biosynthetic process	biological_process	0.00020173	0.14152	5	160	54	15671	ENSGALG00000015529,ENSGALG00000014975,ENSGALG00000026011,ENSGALG00000009095,ENSGALG00000027269
GO:1900544	positive regulation of purine nucleotide metabolic process	biological_process	0.00021823	0.14664	5	160	56	15671	ENSGALG00000009095,ENSGALG00000014975,ENSGALG00000015529,ENSGALG00000027269,ENSGALG00000016992
GO:0010628	positive regulation of gene expression	biological_process	0.00022759	0.14664	25	160	1103	15671	ENSGALG00000026011,ENSGALG00000014127,ENSGALG00000011562,ENSGALG00000009875,ENSGALG00000013342,ENSGALG00000011870,ENSGALG00000015009,ENSGALG00000015015,ENSGALG00000011814,ENSGALG00000007769,ENSGALG00000017011,ENSGALG00000017025,ENSGALG00000015013,ENSGALG00000016995,ENSGALG00000000379,ENSGALG00000014365,ENSGALG00000006672,ENSGALG00000014508,ENSGALG00000014485,ENSGALG00000016972,ENSGALG00000009929,…
GO:0045597	positive regulation of cell differentiation	biological_process	0.00023411	0.14664	15	160	491	15671	ENSGALG00000006074,ENSGALG00000015708,ENSGALG00000016997,ENSGALG00000015608,ENSGALG00000016992,ENSGALG00000017023,ENSGALG00000007769,ENSGALG00000006236,ENSGALG00000014496,ENSGALG00000026306,ENSGALG00000000379,ENSGALG00000014365,ENSGALG00000011870,ENSGALG00000017019,ENSGALG00000011562
GO:0045981	positive regulation of nucleotide metabolic process	biological_process	0.00024975	0.15104	5	160	58	15671	ENSGALG00000027269,ENSGALG00000016992,ENSGALG00000014975,ENSGALG00000009095,ENSGALG00000015529
GO:0030808	regulation of nucleotide biosynthetic process	biological_process	0.00028395	0.16064	5	160	58	15671	ENSGALG00000026011,ENSGALG00000009095,ENSGALG00000014975,ENSGALG00000015529,ENSGALG00000027269
GO:1900371	regulation of purine nucleotide biosynthetic process	biological_process	0.00028395	0.16064	5	160	58	15671	ENSGALG00000015529,ENSGALG00000026011,ENSGALG00000014975,ENSGALG00000009095,ENSGALG00000027269
GO:0061419	positive regulation of transcription from RNA polymerase II promoter in response to hypoxia	biological_process	0.00036367	0.19931	2	160	3	15671	ENSGALG00000014365,ENSGALG00000011870
GO:0010992	ubiquitin homeostasis	biological_process	0.00038939	0.20694	2	160	4	15671	ENSGALG00000014290,ENSGALG00000011562
GO:0045595	regulation of cell differentiation	biological_process	0.0004913	0.24986	21	160	900	15671	ENSGALG00000016992,ENSGALG00000014496,ENSGALG00000007769,ENSGALG00000006236,ENSGALG00000007138,ENSGALG00000009875,ENSGALG00000011870,ENSGALG00000011562,ENSGALG00000015708,ENSGALG00000006074,ENSGALG00000008701,ENSGALG00000012913,ENSGALG00000016997,ENSGALG00000015608,ENSGALG00000014922,ENSGALG00000026306,ENSGALG00000017023,ENSGALG00000017019,ENSGALG00000000379,ENSGALG00000014365,ENSGALG00000015013
GO:0055086	nucleobase-containing small molecule metabolic process	biological_process	0.00050407	0.24986	13	160	440	15671	ENSGALG00000011870,ENSGALG00000005336,ENSGALG00000016994,ENSGALG00000026011,ENSGALG00000014975,ENSGALG00000002377,ENSGALG00000027269,ENSGALG00000008701,ENSGALG00000003570,ENSGALG00000016992,ENSGALG00000017015,ENSGALG00000015529,ENSGALG00000009095
GO:0005515	protein binding	molecular_function	0.00051289	0.24986	116	160	9234	15671	ENSGALG00000015568,ENSGALG00000011562,ENSGALG00000017031,ENSGALG00000015009,ENSGALG00000016996,ENSGALG00000027885,ENSGALG00000015591,ENSGALG00000000980,ENSGALG00000017008,ENSGALG00000026849,ENSGALG00000014496,ENSGALG00000015528,ENSGALG00000014514,ENSGALG00000015626,ENSGALG00000015547,ENSGALG00000012006,ENSGALG00000006461,ENSGALG00000000379,ENSGALG00000019094,ENSGALG00000014501,ENSGALG00000014505,…
GO:0030799	regulation of cyclic nucleotide metabolic process	biological_process	0.0006327	0.28153	5	160	69	15671	ENSGALG00000015529,ENSGALG00000014975,ENSGALG00000026011,ENSGALG00000009095,ENSGALG00000027269
GO:0030804	positive regulation of cyclic nucleotide biosynthetic process	biological_process	0.0006562	0.28153	4	160	41	15671	ENSGALG00000027269,ENSGALG00000009095,ENSGALG00000014975,ENSGALG00000015529
GO:0044464	cell part	cellular_component	0.00068291	0.28153	120	160	9720	15671	ENSGALG00000015556,ENSGALG00000014516,ENSGALG00000017002,ENSGALG00000028872,ENSGALG00000010940,ENSGALG00000016993,ENSGALG00000013342,ENSGALG00000022733,ENSGALG00000011814,ENSGALG00000016974,ENSGALG00000026470,ENSGALG00000015029,ENSGALG00000007138,ENSGALG00000011432,ENSGALG00000017024,ENSGALG00000016986,ENSGALG00000014954,ENSGALG00000014386,ENSGALG00000017021,ENSGALG00000017006,ENSGALG00000011293,…
GO:0009117	nucleotide metabolic process	biological_process	0.00071319	0.28153	12	160	399	15671	ENSGALG00000009095,ENSGALG00000015529,ENSGALG00000017015,ENSGALG00000016992,ENSGALG00000003570,ENSGALG00000027269,ENSGALG00000002377,ENSGALG00000014975,ENSGALG00000026011,ENSGALG00000016994,ENSGALG00000005336,ENSGALG00000011870
GO:0052652	cyclic purine nucleotide metabolic process	biological_process	0.00071529	0.28153	5	160	70	15671	ENSGALG00000009095,ENSGALG00000026011,ENSGALG00000014975,ENSGALG00000015529,ENSGALG00000027269
GO:0045893	positive regulation of transcription, DNA-templated	biological_process	0.00071917	0.28153	21	160	920	15671	ENSGALG00000014508,ENSGALG00000016972,ENSGALG00000014485,ENSGALG00000009929,ENSGALG00000016997,ENSGALG00000016947,ENSGALG00000006074,ENSGALG00000017025,ENSGALG00000015013,ENSGALG00000016995,ENSGALG00000014365,ENSGALG00000011814,ENSGALG00000017011,ENSGALG00000007769,ENSGALG00000026011,ENSGALG00000014127,ENSGALG00000011562,ENSGALG00000011870,ENSGALG00000015009,ENSGALG00000015015,ENSGALG00000013342
GO:1903508	positive regulation of nucleic acid-templated transcription	biological_process	0.00071917	0.28153	21	160	920	15671	ENSGALG00000007769,ENSGALG00000017011,ENSGALG00000011814,ENSGALG00000011562,ENSGALG00000014127,ENSGALG00000026011,ENSGALG00000013342,ENSGALG00000011870,ENSGALG00000015015,ENSGALG00000015009,ENSGALG00000016972,ENSGALG00000014485,ENSGALG00000014508,ENSGALG00000006074,ENSGALG00000016947,ENSGALG00000016997,ENSGALG00000009929,ENSGALG00000015013,ENSGALG00000017025,ENSGALG00000014365,ENSGALG00000016995
GO:0005623	cell	cellular_component	0.00072932	0.28153	120	160	9732	15671	ENSGALG00000007332,ENSGALG00000015708,ENSGALG00000027269,ENSGALG00000015037,ENSGALG00000014236,ENSGALG00000017026,ENSGALG00000017044,ENSGALG00000016981,ENSGALG00000014485,ENSGALG00000014922,ENSGALG00000005716,ENSGALG00000014425,ENSGALG00000014509,ENSGALG00000015012,ENSGALG00000011878,ENSGALG00000016991,ENSGALG00000018557,ENSGALG00000001774,ENSGALG00000017009,ENSGALG00000014971,ENSGALG00000000755,…
GO:0035019	somatic stem cell population maintenance	biological_process	0.00073472	0.28153	4	160	40	15671	ENSGALG00000014485,ENSGALG00000015708,ENSGALG00000014365,ENSGALG00000009875
GO:1902680	positive regulation of RNA biosynthetic process	biological_process	0.00073843	0.28153	21	160	922	15671	ENSGALG00000016972,ENSGALG00000014485,ENSGALG00000014508,ENSGALG00000016997,ENSGALG00000016947,ENSGALG00000006074,ENSGALG00000009929,ENSGALG00000015013,ENSGALG00000017025,ENSGALG00000014365,ENSGALG00000016995,ENSGALG00000017011,ENSGALG00000007769,ENSGALG00000011814,ENSGALG00000014127,ENSGALG00000011562,ENSGALG00000026011,ENSGALG00000015009,ENSGALG00000011870,ENSGALG00000015015,ENSGALG00000013342
GO:0006753	nucleoside phosphate metabolic process	biological_process	0.00084851	0.30702	12	160	407	15671	ENSGALG00000009095,ENSGALG00000015529,ENSGALG00000002377,ENSGALG00000027269,ENSGALG00000003570,ENSGALG00000017015,ENSGALG00000016992,ENSGALG00000026011,ENSGALG00000014975,ENSGALG00000016994,ENSGALG00000011870,ENSGALG00000005336
GO:0030810	positive regulation of nucleotide biosynthetic process	biological_process	0.00085779	0.30702	4	160	44	15671	ENSGALG00000014975,ENSGALG00000009095,ENSGALG00000015529,ENSGALG00000027269
GO:1900373	positive regulation of purine nucleotide biosynthetic process	biological_process	0.00085779	0.30702	4	160	44	15671	ENSGALG00000009095,ENSGALG00000014975,ENSGALG00000015529,ENSGALG00000027269
GO:0030817	regulation of cAMP biosynthetic process	biological_process	0.00092185	0.32052	4	160	44	15671	ENSGALG00000015529,ENSGALG00000026011,ENSGALG00000014975,ENSGALG00000009095
GO:0071363	cellular response to growth factor stimulus	biological_process	0.00093207	0.32052	11	160	339	15671	ENSGALG00000014505,ENSGALG00000003750,ENSGALG00000009929,ENSGALG00000006074,ENSGALG00000008701,ENSGALG00000015708,ENSGALG00000001774,ENSGALG00000015013,ENSGALG00000000379,ENSGALG00000014365,ENSGALG00000011870
GO:0050794	regulation of cellular process	biological_process	0.00097724	0.32763	87	160	6436	15671	ENSGALG00000006594,ENSGALG00000015546,ENSGALG00000006220,ENSGALG00000015531,ENSGALG00000014510,ENSGALG00000017015,ENSGALG00000000755,ENSGALG00000014378,ENSGALG00000017003,ENSGALG00000017012,ENSGALG00000017011,ENSGALG00000015012,ENSGALG00000014509,ENSGALG00000001774,ENSGALG00000014236,ENSGALG00000015037,ENSGALG00000027269,ENSGALG00000015708,ENSGALG00000014922,ENSGALG00000014485,ENSGALG00000015015,…
GO:0030801	positive regulation of cyclic nucleotide metabolic process	biological_process	0.00099649	0.32763	4	160	46	15671	ENSGALG00000015529,ENSGALG00000009095,ENSGALG00000014975,ENSGALG00000027269
GO:0010557	positive regulation of macromolecule biosynthetic process	biological_process	0.0010088	0.32763	22	160	1014	15671	ENSGALG00000011562,ENSGALG00000014127,ENSGALG00000026011,ENSGALG00000011870,ENSGALG00000015015,ENSGALG00000015009,ENSGALG00000013342,ENSGALG00000017011,ENSGALG00000007769,ENSGALG00000011814,ENSGALG00000015013,ENSGALG00000017025,ENSGALG00000014365,ENSGALG00000016995,ENSGALG00000016972,ENSGALG00000014485,ENSGALG00000006672,ENSGALG00000014508,ENSGALG00000016947,ENSGALG00000016997,ENSGALG00000006074,…
GO:0001961	positive regulation of cytokine-mediated signaling pathway	biological_process	0.0010794	0.33501	3	160	20	15671	ENSGALG00000014127,ENSGALG00000011562,ENSGALG00000014290
GO:0060760	positive regulation of response to cytokine stimulus	biological_process	0.0010794	0.33501	3	160	20	15671	ENSGALG00000014290,ENSGALG00000014127,ENSGALG00000011562
GO:0051254	positive regulation of RNA metabolic process	biological_process	0.0011026	0.33501	21	160	952	15671	ENSGALG00000016995,ENSGALG00000014365,ENSGALG00000017025,ENSGALG00000015013,ENSGALG00000009929,ENSGALG00000006074,ENSGALG00000016947,ENSGALG00000016997,ENSGALG00000014508,ENSGALG00000014485,ENSGALG00000016972,ENSGALG00000013342,ENSGALG00000011870,ENSGALG00000015009,ENSGALG00000015015,ENSGALG00000026011,ENSGALG00000011562,ENSGALG00000014127,ENSGALG00000011814,ENSGALG00000007769,ENSGALG00000017011
GO:0070848	response to growth factor	biological_process	0.0011079	0.33501	11	160	346	15671	ENSGALG00000008701,ENSGALG00000006074,ENSGALG00000015708,ENSGALG00000009929,ENSGALG00000014505,ENSGALG00000003750,ENSGALG00000000379,ENSGALG00000014365,ENSGALG00000011870,ENSGALG00000015013,ENSGALG00000001774
GO:0004999	vasoactive intestinal polypeptide receptor activity	molecular_function	0.0011576	0.34014	2	160	5	15671	ENSGALG00000006575,ENSGALG00000005259
GO:0051094	positive regulation of developmental process	biological_process	0.0011637	0.34014	17	160	699	15671	ENSGALG00000016992,ENSGALG00000006236,ENSGALG00000003750,ENSGALG00000007769,ENSGALG00000014496,ENSGALG00000011870,ENSGALG00000009875,ENSGALG00000011562,ENSGALG00000015608,ENSGALG00000016997,ENSGALG00000006074,ENSGALG00000015708,ENSGALG00000017023,ENSGALG00000026306,ENSGALG00000014365,ENSGALG00000000379,ENSGALG00000017019
GO:0032633	interleukin-4 production	biological_process	0.0012072	0.34708	3	160	21	15671	ENSGALG00000014365,ENSGALG00000014127,ENSGALG00000007769
GO:0045944	positive regulation of transcription from RNA polymerase II promoter	biological_process	0.0012903	0.35116	16	160	642	15671	ENSGALG00000015013,ENSGALG00000017025,ENSGALG00000014365,ENSGALG00000016972,ENSGALG00000014485,ENSGALG00000016947,ENSGALG00000016997,ENSGALG00000006074,ENSGALG00000014127,ENSGALG00000011562,ENSGALG00000026011,ENSGALG00000011870,ENSGALG00000015009,ENSGALG00000015015,ENSGALG00000013342,ENSGALG00000007769
GO:0090287	regulation of cellular response to growth factor stimulus	biological_process	0.0012936	0.35116	7	160	155	15671	ENSGALG00000014365,ENSGALG00000011870,ENSGALG00000008701,ENSGALG00000009929,ENSGALG00000015013,ENSGALG00000014505,ENSGALG00000001774
GO:0006171	cAMP biosynthetic process	biological_process	0.0013122	0.35116	4	160	48	15671	ENSGALG00000026011,ENSGALG00000009095,ENSGALG00000014975,ENSGALG00000015529
GO:1903377	negative regulation of oxidative stress-induced neuron intrinsic apoptotic signaling pathway	biological_process	0.0013143	0.35116	2	160	5	15671	ENSGALG00000011870,ENSGALG00000011562
GO:0009190	cyclic nucleotide biosynthetic process	biological_process	0.0013382	0.35116	5	160	80	15671	ENSGALG00000027269,ENSGALG00000015529,ENSGALG00000014975,ENSGALG00000026011,ENSGALG00000009095
GO:0033043	regulation of organelle organization	biological_process	0.0013415	0.35116	16	160	644	15671	ENSGALG00000017025,ENSGALG00000015013,ENSGALG00000015012,ENSGALG00000014115,ENSGALG00000000379,ENSGALG00000015708,ENSGALG00000016997,ENSGALG00000015546,ENSGALG00000011562,ENSGALG00000014957,ENSGALG00000002123,ENSGALG00000011870,ENSGALG00000026849,ENSGALG00000014378,ENSGALG00000007769,ENSGALG00000016986
GO:0050851	antigen receptor-mediated signaling pathway	biological_process	0.0014094	0.3635	5	160	77	15671	ENSGALG00000016947,ENSGALG00000014508,ENSGALG00000003750,ENSGALG00000014127,ENSGALG00000007769
GO:0019827	stem cell population maintenance	biological_process	0.0015915	0.39948	6	160	117	15671	ENSGALG00000028872,ENSGALG00000014485,ENSGALG00000007138,ENSGALG00000015708,ENSGALG00000014365,ENSGALG00000009875
GO:0045296	cadherin binding	molecular_function	0.0015988	0.39948	3	160	21	15671	ENSGALG00000017044,ENSGALG00000001774,ENSGALG00000014496
GO:0030814	regulation of cAMP metabolic process	biological_process	0.0016172	0.39948	4	160	51	15671	ENSGALG00000015529,ENSGALG00000009095,ENSGALG00000026011,ENSGALG00000014975
GO:0051146	striated muscle cell differentiation	biological_process	0.0017492	0.42607	7	160	164	15671	ENSGALG00000006074,ENSGALG00000014957,ENSGALG00000016997,ENSGALG00000014365,ENSGALG00000001774,ENSGALG00000017023,ENSGALG00000015013
GO:0098727	maintenance of cell number	biological_process	0.001795	0.42661	6	160	120	15671	ENSGALG00000007138,ENSGALG00000014485,ENSGALG00000028872,ENSGALG00000014365,ENSGALG00000015708,ENSGALG00000009875
GO:0031326	regulation of cellular biosynthetic process	biological_process	0.0018001	0.42661	39	160	2356	15671	ENSGALG00000016947,ENSGALG00000015549,ENSGALG00000006074,ENSGALG00000026306,ENSGALG00000014508,ENSGALG00000015529,ENSGALG00000009095,ENSGALG00000014365,ENSGALG00000017025,ENSGALG00000014954,ENSGALG00000016992,ENSGALG00000014386,ENSGALG00000011814,ENSGALG00000015009,ENSGALG00000015015,ENSGALG00000016996,ENSGALG00000013342,ENSGALG00000011562,ENSGALG00000014516,ENSGALG00000026011,ENSGALG00000016997,…
GO:0001782	B cell homeostasis	biological_process	0.0019058	0.44145	3	160	23	15671	ENSGALG00000002583,ENSGALG00000011870,ENSGALG00000007769
GO:0010638	positive regulation of organelle organization	biological_process	0.0019238	0.44145	10	160	315	15671	ENSGALG00000016986,ENSGALG00000016997,ENSGALG00000007769,ENSGALG00000014115,ENSGALG00000015012,ENSGALG00000011870,ENSGALG00000002123,ENSGALG00000014957,ENSGALG00000015013,ENSGALG00000011562
GO:0035507	regulation of myosin-light-chain-phosphatase activity	biological_process	0.0019382	0.44145	2	160	6	15671	ENSGALG00000014922,ENSGALG00000012662
GO:0009259	ribonucleotide metabolic process	biological_process	0.002044	0.45959	9	160	282	15671	ENSGALG00000015529,ENSGALG00000009095,ENSGALG00000002377,ENSGALG00000027269,ENSGALG00000016992,ENSGALG00000017015,ENSGALG00000026011,ENSGALG00000014975,ENSGALG00000011870
GO:0002429	immune response-activating cell surface receptor signaling pathway	biological_process	0.0020837	0.46258	5	160	84	15671	ENSGALG00000007769,ENSGALG00000014127,ENSGALG00000003750,ENSGALG00000014508,ENSGALG00000016947
GO:0007166	cell surface receptor signaling pathway	biological_process	0.002187	0.47523	26	160	1365	15671	ENSGALG00000014127,ENSGALG00000011562,ENSGALG00000011870,ENSGALG00000006594,ENSGALG00000007769,ENSGALG00000003750,ENSGALG00000015029,ENSGALG00000005259,ENSGALG00000014514,ENSGALG00000015013,ENSGALG00000001774,ENSGALG00000000379,ENSGALG00000014365,ENSGALG00000006575,ENSGALG00000014290,ENSGALG00000014505,ENSGALG00000014508,ENSGALG00000026306,ENSGALG00000008701,ENSGALG00000002583,ENSGALG00000015037,…
GO:0009889	regulation of biosynthetic process	biological_process	0.0021949	0.47523	39	160	2385	15671	ENSGALG00000009095,ENSGALG00000026306,ENSGALG00000015529,ENSGALG00000014508,ENSGALG00000015549,ENSGALG00000006074,ENSGALG00000016947,ENSGALG00000017025,ENSGALG00000014365,ENSGALG00000011814,ENSGALG00000014386,ENSGALG00000016992,ENSGALG00000014954,ENSGALG00000026011,ENSGALG00000014516,ENSGALG00000011562,ENSGALG00000013342,ENSGALG00000016996,ENSGALG00000015009,ENSGALG00000015015,ENSGALG00000006672,…
GO:0050852	T cell receptor signaling pathway	biological_process	0.0023879	0.50804	4	160	52	15671	ENSGALG00000003750,ENSGALG00000014127,ENSGALG00000007769,ENSGALG00000016947
GO:0031323	regulation of cellular metabolic process	biological_process	0.0024043	0.50804	52	160	3463	15671	ENSGALG00000017025,ENSGALG00000014290,ENSGALG00000014365,ENSGALG00000000379,ENSGALG00000014508,ENSGALG00000026306,ENSGALG00000015529,ENSGALG00000009095,ENSGALG00000017023,ENSGALG00000016947,ENSGALG00000015608,ENSGALG00000006074,ENSGALG00000015549,ENSGALG00000008701,ENSGALG00000014516,ENSGALG00000026011,ENSGALG00000011562,ENSGALG00000015015,ENSGALG00000015009,ENSGALG00000016996,ENSGALG00000013342,…
GO:0055076	transition metal ion homeostasis	biological_process	0.0024382	0.50833	4	160	54	15671	ENSGALG00000001774,ENSGALG00000017021,ENSGALG00000011870,ENSGALG00000014510
GO:0065009	regulation of molecular function	biological_process	0.0024637	0.50833	27	160	1447	15671	ENSGALG00000000379,ENSGALG00000014975,ENSGALG00000020003,ENSGALG00000015013,ENSGALG00000015626,ENSGALG00000016997,ENSGALG00000015608,ENSGALG00000015708,ENSGALG00000027269,ENSGALG00000008701,ENSGALG00000015549,ENSGALG00000015529,ENSGALG00000026306,ENSGALG00000014922,ENSGALG00000009095,ENSGALG00000017023,ENSGALG00000012662,ENSGALG00000015015,ENSGALG00000011870,ENSGALG00000026011,ENSGALG00000011562,…
GO:0002768	immune response-regulating cell surface receptor signaling pathway	biological_process	0.002547	0.51942	5	160	88	15671	ENSGALG00000003750,ENSGALG00000007769,ENSGALG00000014127,ENSGALG00000014508,ENSGALG00000016947
GO:0051402	neuron apoptotic process	biological_process	0.002651	0.53219	6	160	132	15671	ENSGALG00000015529,ENSGALG00000014922,ENSGALG00000011562,ENSGALG00000011870,ENSGALG00000016997,ENSGALG00000015708
GO:0036480	neuron intrinsic apoptotic signaling pathway in response to oxidative stress	biological_process	0.002719	0.53219	2	160	7	15671	ENSGALG00000011870,ENSGALG00000011562
GO:1903376	regulation of oxidative stress-induced neuron intrinsic apoptotic signaling pathway	biological_process	0.002719	0.53219	2	160	7	15671	ENSGALG00000011562,ENSGALG00000011870
GO:0030513	positive regulation of BMP signaling pathway	biological_process	0.002731	0.53219	3	160	26	15671	ENSGALG00000014365,ENSGALG00000015013,ENSGALG00000001774
GO:0080090	regulation of primary metabolic process	biological_process	0.0027664	0.53316	51	160	3393	15671	ENSGALG00000014365,ENSGALG00000000379,ENSGALG00000014290,ENSGALG00000017025,ENSGALG00000016947,ENSGALG00000015608,ENSGALG00000006074,ENSGALG00000008701,ENSGALG00000015549,ENSGALG00000017023,ENSGALG00000015529,ENSGALG00000026306,ENSGALG00000014508,ENSGALG00000009095,ENSGALG00000015015,ENSGALG00000015009,ENSGALG00000016996,ENSGALG00000013342,ENSGALG00000011562,ENSGALG00000014516,ENSGALG00000026011,…
GO:0046058	cAMP metabolic process	biological_process	0.0028641	0.54188	4	160	59	15671	ENSGALG00000015529,ENSGALG00000009095,ENSGALG00000026011,ENSGALG00000014975
GO:0019222	regulation of metabolic process	biological_process	0.0028735	0.54188	57	160	3909	15671	ENSGALG00000015626,ENSGALG00000017025,ENSGALG00000014365,ENSGALG00000000379,ENSGALG00000014290,ENSGALG00000017023,ENSGALG00000014508,ENSGALG00000026306,ENSGALG00000015529,ENSGALG00000009095,ENSGALG00000015608,ENSGALG00000016947,ENSGALG00000008701,ENSGALG00000006074,ENSGALG00000002583,ENSGALG00000015549,ENSGALG00000011562,ENSGALG00000014516,ENSGALG00000026011,ENSGALG00000015015,ENSGALG00000015009,…
GO:1901338	catecholamine binding	molecular_function	0.0029355	0.54402	2	160	8	15671	ENSGALG00000014975,ENSGALG00000015608
GO:0019693	ribose phosphate metabolic process	biological_process	0.0029469	0.54402	9	160	298	15671	ENSGALG00000017015,ENSGALG00000016992,ENSGALG00000027269,ENSGALG00000002377,ENSGALG00000009095,ENSGALG00000015529,ENSGALG00000011870,ENSGALG00000026011,ENSGALG00000014975
GO:0048712	negative regulation of astrocyte differentiation	biological_process	0.0031839	0.58166	2	160	9	15671	ENSGALG00000015708,ENSGALG00000009875
GO:1903204	negative regulation of oxidative stress-induced neuron death	biological_process	0.0032172	0.58168	2	160	8	15671	ENSGALG00000011870,ENSGALG00000011562
GO:0043226	organelle	cellular_component	0.0033455	0.59507	101	160	8088	15671	ENSGALG00000015013,ENSGALG00000002726,ENSGALG00000014975,ENSGALG00000015537,ENSGALG00000016995,ENSGALG00000014115,ENSGALG00000006334,ENSGALG00000017019,ENSGALG00000016972,ENSGALG00000006672,ENSGALG00000016997,ENSGALG00000003570,ENSGALG00000016959,ENSGALG00000015599,ENSGALG00000014127,ENSGALG00000011870,ENSGALG00000014957,ENSGALG00000012662,ENSGALG00000009875,ENSGALG00000003750,ENSGALG00000007769,…
GO:0061418	regulation of transcription from RNA polymerase II promoter in response to hypoxia	biological_process	0.0033591	0.59507	2	160	8	15671	ENSGALG00000014365,ENSGALG00000011870
GO:0003198	epithelial to mesenchymal transition involved in endocardial cushion formation	biological_process	0.0033972	0.5958	2	160	9	15671	ENSGALG00000014365,ENSGALG00000015013
GO:0050793	regulation of developmental process	biological_process	0.0036352	0.62586	25	160	1341	15671	ENSGALG00000011870,ENSGALG00000009875,ENSGALG00000012662,ENSGALG00000011562,ENSGALG00000028872,ENSGALG00000016992,ENSGALG00000007769,ENSGALG00000006236,ENSGALG00000007138,ENSGALG00000003750,ENSGALG00000014496,ENSGALG00000000379,ENSGALG00000014365,ENSGALG00000017019,ENSGALG00000015013,ENSGALG00000006074,ENSGALG00000015708,ENSGALG00000008701,ENSGALG00000015608,ENSGALG00000012913,ENSGALG00000016997,…
GO:1900745	positive regulation of p38MAPK cascade	biological_process	0.00364	0.62586	2	160	9	15671	ENSGALG00000020003,ENSGALG00000008701
GO:0006164	purine nucleotide biosynthetic process	biological_process	0.0036984	0.62973	6	160	152	15671	ENSGALG00000027269,ENSGALG00000003570,ENSGALG00000014975,ENSGALG00000026011,ENSGALG00000009095,ENSGALG00000015529
GO:0044281	small molecule metabolic process	biological_process	0.0037702	0.63169	22	160	1146	15671	ENSGALG00000014386,ENSGALG00000017015,ENSGALG00000016992,ENSGALG00000002377,ENSGALG00000014971,ENSGALG00000000755,ENSGALG00000006236,ENSGALG00000015591,ENSGALG00000005336,ENSGALG00000015015,ENSGALG00000011870,ENSGALG00000026011,ENSGALG00000017032,ENSGALG00000008701,ENSGALG00000027269,ENSGALG00000003570,ENSGALG00000009095,ENSGALG00000015529,ENSGALG00000006427,ENSGALG00000016994,ENSGALG00000014975,…
GO:0030819	positive regulation of cAMP biosynthetic process	biological_process	0.0037964	0.63169	3	160	33	15671	ENSGALG00000009095,ENSGALG00000014975,ENSGALG00000015529
GO:0042692	muscle cell differentiation	biological_process	0.0038179	0.63169	8	160	239	15671	ENSGALG00000007138,ENSGALG00000017023,ENSGALG00000016997,ENSGALG00000006074,ENSGALG00000015013,ENSGALG00000001774,ENSGALG00000014365,ENSGALG00000014957
GO:0009187	cyclic nucleotide metabolic process	biological_process	0.0040786	0.66545	5	160	103	15671	ENSGALG00000027269,ENSGALG00000026011,ENSGALG00000009095,ENSGALG00000014975,ENSGALG00000015529
GO:0030816	positive regulation of cAMP metabolic process	biological_process	0.0040979	0.66545	3	160	34	15671	ENSGALG00000015529,ENSGALG00000009095,ENSGALG00000014975
GO:0030510	regulation of BMP signaling pathway	biological_process	0.0042712	0.67434	4	160	63	15671	ENSGALG00000015013,ENSGALG00000001774,ENSGALG00000014365,ENSGALG00000009929
GO:0097152	mesenchymal cell apoptotic process	biological_process	0.0043131	0.67434	2	160	9	15671	ENSGALG00000011870,ENSGALG00000015013
GO:2001053	regulation of mesenchymal cell apoptotic process	biological_process	0.0043131	0.67434	2	160	9	15671	ENSGALG00000015013,ENSGALG00000011870
GO:0006367	transcription initiation from RNA polymerase II promoter	biological_process	0.0043392	0.67434	3	160	31	15671	ENSGALG00000016974,ENSGALG00000026306,ENSGALG00000011814
GO:0046939	nucleotide phosphorylation	biological_process	0.0043817	0.67434	4	160	64	15671	ENSGALG00000002377,ENSGALG00000005336,ENSGALG00000011870,ENSGALG00000016992
GO:0050789	regulation of biological process	biological_process	0.0043833	0.67434	88	160	6816	15671	ENSGALG00000016995,ENSGALG00000014115,ENSGALG00000017019,ENSGALG00000015013,ENSGALG00000006172,ENSGALG00000014975,ENSGALG00000020003,ENSGALG00000016997,ENSGALG00000009929,ENSGALG00000016972,ENSGALG00000006672,ENSGALG00000011870,ENSGALG00000014957,ENSGALG00000012662,ENSGALG00000009875,ENSGALG00000016959,ENSGALG00000015599,ENSGALG00000014127,ENSGALG00000012076,ENSGALG00000014421,ENSGALG00000002377,…
GO:0010468	regulation of gene expression	biological_process	0.0045176	0.68895	39	160	2472	15671	ENSGALG00000009929,ENSGALG00000015708,ENSGALG00000016997,ENSGALG00000006672,ENSGALG00000014485,ENSGALG00000016972,ENSGALG00000016995,ENSGALG00000020003,ENSGALG00000001774,ENSGALG00000015013,ENSGALG00000017015,ENSGALG00000002377,ENSGALG00000014421,ENSGALG00000007769,ENSGALG00000017011,ENSGALG00000009875,ENSGALG00000011870,ENSGALG00000014127,ENSGALG00000015599,ENSGALG00000015549,ENSGALG00000006074,…
GO:0043227	membrane-bounded organelle	cellular_component	0.004623	0.69298	92	160	7256	15671	ENSGALG00000014516,ENSGALG00000017002,ENSGALG00000028872,ENSGALG00000010940,ENSGALG00000016993,ENSGALG00000013342,ENSGALG00000022733,ENSGALG00000011814,ENSGALG00000026470,ENSGALG00000016974,ENSGALG00000007138,ENSGALG00000011432,ENSGALG00000016986,ENSGALG00000014954,ENSGALG00000017024,ENSGALG00000014386,ENSGALG00000017021,ENSGALG00000011293,ENSGALG00000017006,ENSGALG00000017000,ENSGALG00000014290,…
GO:0051093	negative regulation of developmental process	biological_process	0.0048422	0.71968	12	160	485	15671	ENSGALG00000009929,ENSGALG00000008701,ENSGALG00000015708,ENSGALG00000012913,ENSGALG00000014922,ENSGALG00000007769,ENSGALG00000007138,ENSGALG00000009875,ENSGALG00000011870,ENSGALG00000014365,ENSGALG00000028872,ENSGALG00000015013
GO:0007224	smoothened signaling pathway	biological_process	0.0049209	0.72524	5	160	101	15671	ENSGALG00000015029,ENSGALG00000014514,ENSGALG00000015037,ENSGALG00000015708,ENSGALG00000016997
GO:0072522	purine-containing compound biosynthetic process	biological_process	0.0051604	0.74958	6	160	162	15671	ENSGALG00000015529,ENSGALG00000026011,ENSGALG00000009095,ENSGALG00000014975,ENSGALG00000027269,ENSGALG00000003570
GO:0036475	neuron death in response to oxidative stress	biological_process	0.0052143	0.74958	2	160	10	15671	ENSGALG00000011562,ENSGALG00000011870
GO:1903203	regulation of oxidative stress-induced neuron death	biological_process	0.0052143	0.74958	2	160	10	15671	ENSGALG00000011562,ENSGALG00000011870
GO:0002684	positive regulation of immune system process	biological_process	0.0053425	0.76177	11	160	433	15671	ENSGALG00000014127,ENSGALG00000000379,ENSGALG00000011870,ENSGALG00000014509,ENSGALG00000014290,ENSGALG00000007769,ENSGALG00000003750,ENSGALG00000026306,ENSGALG00000014508,ENSGALG00000016997,ENSGALG00000016947
GO:0009150	purine ribonucleotide metabolic process	biological_process	0.0054014	0.76395	8	160	270	15671	ENSGALG00000011870,ENSGALG00000026011,ENSGALG00000014975,ENSGALG00000002377,ENSGALG00000027269,ENSGALG00000016992,ENSGALG00000015529,ENSGALG00000009095
GO:0055072	iron ion homeostasis	biological_process	0.0055145	0.7737	3	160	34	15671	ENSGALG00000011870,ENSGALG00000014510,ENSGALG00000001774
GO:1901213	regulation of transcription from RNA polymerase II promoter involved in heart development	biological_process	0.0056015	0.77967	2	160	11	15671	ENSGALG00000015013,ENSGALG00000014365
GO:0098771	inorganic ion homeostasis	biological_process	0.0057115	0.78873	9	160	308	15671	ENSGALG00000014372,ENSGALG00000011870,ENSGALG00000026011,ENSGALG00000017021,ENSGALG00000001774,ENSGALG00000016992,ENSGALG00000014510,ENSGALG00000015529,ENSGALG00000003750
GO:0051171	regulation of nitrogen compound metabolic process	biological_process	0.0057946	0.79395	38	160	2430	15671	ENSGALG00000002377,ENSGALG00000014421,ENSGALG00000007769,ENSGALG00000017011,ENSGALG00000009875,ENSGALG00000011870,ENSGALG00000014127,ENSGALG00000015599,ENSGALG00000009929,ENSGALG00000015708,ENSGALG00000027269,ENSGALG00000016997,ENSGALG00000006672,ENSGALG00000016972,ENSGALG00000014485,ENSGALG00000016995,ENSGALG00000014975,ENSGALG00000001774,ENSGALG00000015013,ENSGALG00000014386,ENSGALG00000016992,…
GO:0070997	neuron death	biological_process	0.0059863	0.8015	6	160	155	15671	ENSGALG00000015708,ENSGALG00000011870,ENSGALG00000016997,ENSGALG00000011562,ENSGALG00000014922,ENSGALG00000015529
GO:0036003	positive regulation of transcription from RNA polymerase II promoter in response to stress	biological_process	0.0060106	0.8015	2	160	11	15671	ENSGALG00000011870,ENSGALG00000014365
GO:0044712	single-organism catabolic process	biological_process	0.0060254	0.8015	14	160	618	15671	ENSGALG00000002377,ENSGALG00000008701,ENSGALG00000016997,ENSGALG00000016992,ENSGALG00000014505,ENSGALG00000003750,ENSGALG00000017011,ENSGALG00000014378,ENSGALG00000016994,ENSGALG00000015591,ENSGALG00000011870,ENSGALG00000011562,ENSGALG00000016991,ENSGALG00000015546
GO:0043523	regulation of neuron apoptotic process	biological_process	0.0060956	0.8015	5	160	110	15671	ENSGALG00000014922,ENSGALG00000015529,ENSGALG00000011562,ENSGALG00000015708,ENSGALG00000011870
GO:0008284	positive regulation of cell proliferation	biological_process	0.006113	0.8015	11	160	446	15671	ENSGALG00000017015,ENSGALG00000000755,ENSGALG00000015708,ENSGALG00000014508,ENSGALG00000007769,ENSGALG00000014505,ENSGALG00000009875,ENSGALG00000011870,ENSGALG00000014509,ENSGALG00000014365,ENSGALG00000000379
GO:0065007	biological regulation	biological_process	0.0061603	0.8015	91	160	7167	15671	ENSGALG00000009095,ENSGALG00000014508,ENSGALG00000015529,ENSGALG00000016980,ENSGALG00000008701,ENSGALG00000015549,ENSGALG00000016947,ENSGALG00000017021,ENSGALG00000014290,ENSGALG00000014365,ENSGALG00000015029,ENSGALG00000011814,ENSGALG00000011432,ENSGALG00000007138,ENSGALG00000014386,ENSGALG00000014954,ENSGALG00000016986,ENSGALG00000017024,ENSGALG00000026011,ENSGALG00000014516,ENSGALG00000028872,…
GO:0060255	regulation of macromolecule metabolic process	biological_process	0.0061933	0.8015	50	160	3438	15671	ENSGALG00000014922,ENSGALG00000006672,ENSGALG00000014485,ENSGALG00000016972,ENSGALG00000009929,ENSGALG00000015708,ENSGALG00000016997,ENSGALG00000020003,ENSGALG00000001774,ENSGALG00000015013,ENSGALG00000017019,ENSGALG00000016995,ENSGALG00000014378,ENSGALG00000007769,ENSGALG00000017011,ENSGALG00000017015,ENSGALG00000014510,ENSGALG00000002377,ENSGALG00000014421,ENSGALG00000014127,ENSGALG00000015599,…
GO:0055065	metal ion homeostasis	biological_process	0.0062153	0.8015	8	160	259	15671	ENSGALG00000011870,ENSGALG00000026011,ENSGALG00000017021,ENSGALG00000001774,ENSGALG00000016992,ENSGALG00000014510,ENSGALG00000015529,ENSGALG00000003750
GO:0003272	endocardial cushion formation	biological_process	0.006288	0.80496	2	160	12	15671	ENSGALG00000015013,ENSGALG00000014365
GO:0042592	homeostatic process	biological_process	0.0063584	0.80564	18	160	889	15671	ENSGALG00000001774,ENSGALG00000017021,ENSGALG00000014290,ENSGALG00000014485,ENSGALG00000015529,ENSGALG00000016997,ENSGALG00000006074,ENSGALG00000002583,ENSGALG00000011562,ENSGALG00000026011,ENSGALG00000015015,ENSGALG00000011870,ENSGALG00000014372,ENSGALG00000003750,ENSGALG00000007769,ENSGALG00000014496,ENSGALG00000014510,ENSGALG00000016992
GO:0051354	negative regulation of oxidoreductase activity	biological_process	0.0063853	0.80564	2	160	12	15671	ENSGALG00000014975,ENSGALG00000011562
GO:0004385	guanylate kinase activity	molecular_function	0.0065713	0.8191	1	160	1	15671	ENSGALG00000005336
GO:0031331	positive regulation of cellular catabolic process	biological_process	0.0066128	0.8191	6	160	159	15671	ENSGALG00000014510,ENSGALG00000016992,ENSGALG00000011870,ENSGALG00000016997,ENSGALG00000017011,ENSGALG00000011562
GO:0019438	aromatic compound biosynthetic process	biological_process	0.006632	0.8191	38	160	2460	15671	ENSGALG00000013342,ENSGALG00000015009,ENSGALG00000015015,ENSGALG00000026011,ENSGALG00000011562,ENSGALG00000014386,ENSGALG00000014954,ENSGALG00000016974,ENSGALG00000011814,ENSGALG00000006236,ENSGALG00000014365,ENSGALG00000017025,ENSGALG00000015549,ENSGALG00000006074,ENSGALG00000016947,ENSGALG00000009095,ENSGALG00000014508,ENSGALG00000026306,ENSGALG00000015529,ENSGALG00000009875,ENSGALG00000011870,…
GO:0061311	cell surface receptor signaling pathway involved in heart development	biological_process	0.0068908	0.82611	2	160	12	15671	ENSGALG00000015013,ENSGALG00000014365
GO:0042127	regulation of cell proliferation	biological_process	0.0070752	0.82611	17	160	852	15671	ENSGALG00000014505,ENSGALG00000026306,ENSGALG00000014508,ENSGALG00000008701,ENSGALG00000015708,ENSGALG00000016997,ENSGALG00000015013,ENSGALG00000000379,ENSGALG00000014509,ENSGALG00000014365,ENSGALG00000007769,ENSGALG00000000755,ENSGALG00000017015,ENSGALG00000014127,ENSGALG00000011870,ENSGALG00000015009,ENSGALG00000009875
GO:1902176	negative regulation of oxidative stress-induced intrinsic apoptotic signaling pathway	biological_process	0.0070973	0.82611	2	160	12	15671	ENSGALG00000011870,ENSGALG00000011562
GO:1901564	organonitrogen compound metabolic process	biological_process	0.007105	0.82611	22	160	1259	15671	ENSGALG00000026011,ENSGALG00000017032,ENSGALG00000014516,ENSGALG00000011562,ENSGALG00000011870,ENSGALG00000005336,ENSGALG00000015015,ENSGALG00000006236,ENSGALG00000014386,ENSGALG00000016992,ENSGALG00000002377,ENSGALG00000014971,ENSGALG00000000755,ENSGALG00000014975,ENSGALG00000006427,ENSGALG00000016994,ENSGALG00000009095,ENSGALG00000006672,ENSGALG00000015529,ENSGALG00000008701,ENSGALG00000027269,…
GO:0018130	heterocycle biosynthetic process	biological_process	0.0071492	0.82611	38	160	2471	15671	ENSGALG00000015599,ENSGALG00000014127,ENSGALG00000009875,ENSGALG00000011870,ENSGALG00000017011,ENSGALG00000007769,ENSGALG00000014421,ENSGALG00000002377,ENSGALG00000001774,ENSGALG00000014975,ENSGALG00000015013,ENSGALG00000016995,ENSGALG00000014485,ENSGALG00000016972,ENSGALG00000009929,ENSGALG00000016997,ENSGALG00000003570,ENSGALG00000027269,ENSGALG00000015708,ENSGALG00000026011,ENSGALG00000011562,…
GO:2000112	regulation of cellular macromolecule biosynthetic process	biological_process	0.0072001	0.82611	35	160	2218	15671	ENSGALG00000016995,ENSGALG00000015013,ENSGALG00000001774,ENSGALG00000016997,ENSGALG00000015708,ENSGALG00000009929,ENSGALG00000016972,ENSGALG00000014485,ENSGALG00000006672,ENSGALG00000011870,ENSGALG00000009875,ENSGALG00000015599,ENSGALG00000014127,ENSGALG00000014421,ENSGALG00000002377,ENSGALG00000017011,ENSGALG00000007769,ENSGALG00000014365,ENSGALG00000017025,ENSGALG00000016947,ENSGALG00000006074,…
GO:0045600	positive regulation of fat cell differentiation	biological_process	0.0073532	0.82611	3	160	38	15671	ENSGALG00000017019,ENSGALG00000016992,ENSGALG00000006236
GO:0060260	regulation of transcription initiation from RNA polymerase II promoter	biological_process	0.0076493	0.82611	2	160	12	15671	ENSGALG00000011814,ENSGALG00000026306
GO:0072148	epithelial cell fate commitment	biological_process	0.0076935	0.82611	2	160	13	15671	ENSGALG00000015708,ENSGALG00000014365
GO:0034654	nucleobase-containing compound biosynthetic process	biological_process	0.0077966	0.82611	37	160	2404	15671	ENSGALG00000003570,ENSGALG00000027269,ENSGALG00000015708,ENSGALG00000016997,ENSGALG00000009929,ENSGALG00000014485,ENSGALG00000016972,ENSGALG00000016995,ENSGALG00000015013,ENSGALG00000014975,ENSGALG00000001774,ENSGALG00000002377,ENSGALG00000014421,ENSGALG00000007769,ENSGALG00000017011,ENSGALG00000011870,ENSGALG00000009875,ENSGALG00000014127,ENSGALG00000015599,ENSGALG00000006074,ENSGALG00000015549,…
GO:0030154	cell differentiation	biological_process	0.0079536	0.82611	34	160	2131	15671	ENSGALG00000017024,ENSGALG00000016992,ENSGALG00000006236,ENSGALG00000007138,ENSGALG00000014496,ENSGALG00000015015,ENSGALG00000013342,ENSGALG00000022733,ENSGALG00000011562,ENSGALG00000017002,ENSGALG00000016947,ENSGALG00000015608,ENSGALG00000012913,ENSGALG00000006074,ENSGALG00000008701,ENSGALG00000017023,ENSGALG00000026306,ENSGALG00000014365,ENSGALG00000012006,ENSGALG00000000379,ENSGALG00000007769,…
GO:0019637	organophosphate metabolic process	biological_process	0.0080301	0.82611	14	160	659	15671	ENSGALG00000016992,ENSGALG00000017015,ENSGALG00000027269,ENSGALG00000003570,ENSGALG00000002583,ENSGALG00000002377,ENSGALG00000015529,ENSGALG00000009095,ENSGALG00000003750,ENSGALG00000005336,ENSGALG00000011870,ENSGALG00000016994,ENSGALG00000014975,ENSGALG00000026011
GO:0044271	cellular nitrogen compound biosynthetic process	biological_process	0.0080394	0.82611	42	160	2860	15671	ENSGALG00000015599,ENSGALG00000014127,ENSGALG00000009875,ENSGALG00000011870,ENSGALG00000017011,ENSGALG00000007769,ENSGALG00000000755,ENSGALG00000014421,ENSGALG00000002377,ENSGALG00000001774,ENSGALG00000014975,ENSGALG00000015013,ENSGALG00000006427,ENSGALG00000016995,ENSGALG00000006672,ENSGALG00000014485,ENSGALG00000016972,ENSGALG00000009929,ENSGALG00000016997,ENSGALG00000027269,ENSGALG00000003570,…
GO:1902236	negative regulation of endoplasmic reticulum stress-induced intrinsic apoptotic signaling pathway	biological_process	0.0082004	0.82611	2	160	13	15671	ENSGALG00000015529,ENSGALG00000011562
GO:0018738	S-formylglutathione hydrolase activity	molecular_function	0.0084323	0.82611	1	160	1	15671	ENSGALG00000016991
GO:0051865	protein autoubiquitination	biological_process	0.0084824	0.82611	3	160	39	15671	ENSGALG00000017011,ENSGALG00000011562,ENSGALG00000011682
GO:0051147	regulation of muscle cell differentiation	biological_process	0.008546	0.82611	4	160	77	15671	ENSGALG00000014365,ENSGALG00000017023,ENSGALG00000007138,ENSGALG00000015013
GO:0046883	regulation of hormone secretion	biological_process	0.0085752	0.82611	5	160	123	15671	ENSGALG00000026011,ENSGALG00000011562,ENSGALG00000016992,ENSGALG00000009875,ENSGALG00000011870
GO:1901186	positive regulation of ERBB signaling pathway	biological_process	0.0088355	0.82611	2	160	14	15671	ENSGALG00000015608,ENSGALG00000014365
GO:0061448	connective tissue development	biological_process	0.0089336	0.82611	6	160	171	15671	ENSGALG00000009875,ENSGALG00000015015,ENSGALG00000011870,ENSGALG00000015708,ENSGALG00000006074,ENSGALG00000015013
GO:0043231	intracellular membrane-bounded organelle	cellular_component	0.0089856	0.82611	81	160	6351	15671	ENSGALG00000017018,ENSGALG00000000755,ENSGALG00000017015,ENSGALG00000017011,ENSGALG00000015000,ENSGALG00000017012,ENSGALG00000014378,ENSGALG00000006594,ENSGALG00000016984,ENSGALG00000015546,ENSGALG00000015708,ENSGALG00000014236,ENSGALG00000017026,ENSGALG00000016981,ENSGALG00000014485,ENSGALG00000005716,ENSGALG00000015012,ENSGALG00000011878,ENSGALG00000016991,ENSGALG00000018557,ENSGALG00000017009,…
GO:0017134	fibroblast growth factor binding	molecular_function	0.0089898	0.82611	2	160	14	15671	ENSGALG00000014505,ENSGALG00000015708
GO:0009166	nucleotide catabolic process	biological_process	0.0091039	0.82611	3	160	41	15671	ENSGALG00000016992,ENSGALG00000016994,ENSGALG00000011870
GO:0009967	positive regulation of signal transduction	biological_process	0.0091498	0.82611	16	160	792	15671	ENSGALG00000009095,ENSGALG00000014505,ENSGALG00000015608,ENSGALG00000008701,ENSGALG00000015708,ENSGALG00000015037,ENSGALG00000001774,ENSGALG00000020003,ENSGALG00000015013,ENSGALG00000014290,ENSGALG00000014365,ENSGALG00000017011,ENSGALG00000016992,ENSGALG00000014127,ENSGALG00000011562,ENSGALG00000011870
GO:0090158	endoplasmic reticulum membrane organization	biological_process	0.009199	0.82611	1	160	1	15671	ENSGALG00000015012
GO:0033860	regulation of NAD(P)H oxidase activity	biological_process	0.0092223	0.82611	1	160	1	15671	ENSGALG00000014975
GO:0033861	negative regulation of NAD(P)H oxidase activity	biological_process	0.0092223	0.82611	1	160	1	15671	ENSGALG00000014975
GO:1901135	carbohydrate derivative metabolic process	biological_process	0.0094604	0.82611	15	160	745	15671	ENSGALG00000016992,ENSGALG00000017015,ENSGALG00000016980,ENSGALG00000027269,ENSGALG00000002377,ENSGALG00000015529,ENSGALG00000009095,ENSGALG00000006594,ENSGALG00000012662,ENSGALG00000011870,ENSGALG00000015015,ENSGALG00000016996,ENSGALG00000016994,ENSGALG00000014975,ENSGALG00000026011
GO:0060089	molecular transducer activity	molecular_function	0.0094871	0.82611	20	160	1088	15671	ENSGALG00000016300,ENSGALG00000016992,ENSGALG00000017011,ENSGALG00000003750,ENSGALG00000017003,ENSGALG00000005259,ENSGALG00000022733,ENSGALG00000011870,ENSGALG00000026011,ENSGALG00000015708,ENSGALG00000015608,ENSGALG00000009095,ENSGALG00000000379,ENSGALG00000006575,ENSGALG00000016995,ENSGALG00000006172,ENSGALG00000015626,ENSGALG00000014975,ENSGALG00000020003,ENSGALG00000001774
GO:0050790	regulation of catalytic activity	biological_process	0.0095051	0.82611	21	160	1145	15671	ENSGALG00000009095,ENSGALG00000014922,ENSGALG00000015529,ENSGALG00000017023,ENSGALG00000027269,ENSGALG00000008701,ENSGALG00000015549,ENSGALG00000015708,ENSGALG00000015608,ENSGALG00000016997,ENSGALG00000020003,ENSGALG00000014975,ENSGALG00000015626,ENSGALG00000000379,ENSGALG00000011432,ENSGALG00000016992,ENSGALG00000026011,ENSGALG00000011562,ENSGALG00000015531,ENSGALG00000012662,ENSGALG00000011870
GO:0031329	regulation of cellular catabolic process	biological_process	0.0096113	0.82611	9	160	334	15671	ENSGALG00000011562,ENSGALG00000015546,ENSGALG00000011870,ENSGALG00000014290,ENSGALG00000017011,ENSGALG00000014378,ENSGALG00000016997,ENSGALG00000014510,ENSGALG00000016992
GO:0044270	cellular nitrogen compound catabolic process	biological_process	0.0098403	0.82611	6	160	174	15671	ENSGALG00000008701,ENSGALG00000016994,ENSGALG00000011870,ENSGALG00000017015,ENSGALG00000016992,ENSGALG00000009875
GO:0017096	acetylserotonin O-methyltransferase activity	molecular_function	0.0098904	0.82611	1	160	1	15671	ENSGALG00000016685
GO:1901187	regulation of ephrin receptor signaling pathway	biological_process	0.0099711	0.82611	1	160	1	15671	ENSGALG00000014365
GO:1901189	positive regulation of ephrin receptor signaling pathway	biological_process	0.0099711	0.82611	1	160	1	15671	ENSGALG00000014365
GO:1901295	regulation of canonical Wnt signaling pathway involved in cardiac muscle cell fate commitment	biological_process	0.0099711	0.82611	1	160	1	15671	ENSGALG00000014365
GO:1901297	positive regulation of canonical Wnt signaling pathway involved in cardiac muscle cell fate commitment	biological_process	0.0099711	0.82611	1	160	1	15671	ENSGALG00000014365
GO:0006096	glycolytic process	biological_process	0.010022	0.82611	3	160	41	15671	ENSGALG00000002377,ENSGALG00000011870,ENSGALG00000016992
GO:0006890	retrograde vesicle-mediated transport, Golgi to ER	biological_process	0.010142	0.82611	2	160	14	15671	ENSGALG00000016980,ENSGALG00000015012
GO:0046885	regulation of hormone biosynthetic process	biological_process	0.010251	0.82611	2	160	15	15671	ENSGALG00000011870,ENSGALG00000009095
GO:1901362	organic cyclic compound biosynthetic process	biological_process	0.010258	0.82611	38	160	2527	15671	ENSGALG00000009875,ENSGALG00000011870,ENSGALG00000014127,ENSGALG00000015599,ENSGALG00000002377,ENSGALG00000014421,ENSGALG00000007769,ENSGALG00000017011,ENSGALG00000016995,ENSGALG00000014975,ENSGALG00000001774,ENSGALG00000015013,ENSGALG00000009929,ENSGALG00000027269,ENSGALG00000003570,ENSGALG00000015708,ENSGALG00000016997,ENSGALG00000014485,ENSGALG00000016972,ENSGALG00000013342,ENSGALG00000015015,…
GO:0046700	heterocycle catabolic process	biological_process	0.010382	0.82611	6	160	176	15671	ENSGALG00000016994,ENSGALG00000008701,ENSGALG00000011870,ENSGALG00000017015,ENSGALG00000016992,ENSGALG00000009875
GO:0030279	negative regulation of ossification	biological_process	0.010465	0.82611	3	160	44	15671	ENSGALG00000009929,ENSGALG00000011870,ENSGALG00000014365
GO:0048584	positive regulation of response to stimulus	biological_process	0.010534	0.82611	20	160	1098	15671	ENSGALG00000015013,ENSGALG00000020003,ENSGALG00000001774,ENSGALG00000014365,ENSGALG00000014290,ENSGALG00000014505,ENSGALG00000009095,ENSGALG00000014508,ENSGALG00000015037,ENSGALG00000008701,ENSGALG00000015708,ENSGALG00000015608,ENSGALG00000016947,ENSGALG00000011562,ENSGALG00000014127,ENSGALG00000011870,ENSGALG00000007769,ENSGALG00000003750,ENSGALG00000017011,ENSGALG00000016992
GO:0010675	regulation of cellular carbohydrate metabolic process	biological_process	0.010579	0.82611	4	160	80	15671	ENSGALG00000011562,ENSGALG00000009095,ENSGALG00000011870,ENSGALG00000016992
GO:0010556	regulation of macromolecule biosynthetic process	biological_process	0.010687	0.82611	35	160	2281	15671	ENSGALG00000026306,ENSGALG00000014508,ENSGALG00000015529,ENSGALG00000015549,ENSGALG00000006074,ENSGALG00000016947,ENSGALG00000017025,ENSGALG00000014365,ENSGALG00000011814,ENSGALG00000014386,ENSGALG00000014954,ENSGALG00000011562,ENSGALG00000026011,ENSGALG00000014516,ENSGALG00000016996,ENSGALG00000013342,ENSGALG00000015015,ENSGALG00000015009,ENSGALG00000016972,ENSGALG00000014485,ENSGALG00000006672,…
GO:0006757	ATP generation from ADP	biological_process	0.010754	0.82611	3	160	42	15671	ENSGALG00000011870,ENSGALG00000002377,ENSGALG00000016992
GO:0002260	lymphocyte homeostasis	biological_process	0.010805	0.82611	3	160	43	15671	ENSGALG00000007769,ENSGALG00000002583,ENSGALG00000011870
GO:0023056	positive regulation of signaling	biological_process	0.010934	0.82611	17	160	877	15671	ENSGALG00000017011,ENSGALG00000016992,ENSGALG00000014127,ENSGALG00000011562,ENSGALG00000026011,ENSGALG00000011870,ENSGALG00000014505,ENSGALG00000009095,ENSGALG00000008701,ENSGALG00000015037,ENSGALG00000015708,ENSGALG00000015608,ENSGALG00000015013,ENSGALG00000020003,ENSGALG00000001774,ENSGALG00000014365,ENSGALG00000014290
GO:0071604	transforming growth factor beta production	biological_process	0.010948	0.82611	2	160	15	15671	ENSGALG00000011870,ENSGALG00000007769
GO:0071634	regulation of transforming growth factor beta production	biological_process	0.010948	0.82611	2	160	15	15671	ENSGALG00000007769,ENSGALG00000011870
GO:0019439	aromatic compound catabolic process	biological_process	0.010952	0.82611	6	160	178	15671	ENSGALG00000017015,ENSGALG00000009875,ENSGALG00000016992,ENSGALG00000016994,ENSGALG00000008701,ENSGALG00000011870
GO:0019219	regulation of nucleobase-containing compound metabolic process	biological_process	0.011059	0.82611	35	160	2280	15671	ENSGALG00000009929,ENSGALG00000016997,ENSGALG00000015708,ENSGALG00000027269,ENSGALG00000016972,ENSGALG00000014485,ENSGALG00000016995,ENSGALG00000001774,ENSGALG00000014975,ENSGALG00000015013,ENSGALG00000014421,ENSGALG00000002377,ENSGALG00000017011,ENSGALG00000007769,ENSGALG00000009875,ENSGALG00000011870,ENSGALG00000015599,ENSGALG00000014127,ENSGALG00000016947,ENSGALG00000006074,ENSGALG00000015549,…
GO:0006671	phytosphingosine metabolic process	biological_process	0.011342	0.82611	1	160	1	15671	ENSGALG00000000755
GO:0070774	phytoceramidase activity	molecular_function	0.011342	0.82611	1	160	1	15671	ENSGALG00000000755
GO:0071602	phytosphingosine biosynthetic process	biological_process	0.011342	0.82611	1	160	1	15671	ENSGALG00000000755
GO:0005488	binding	molecular_function	0.01136	0.82611	135	160	11898	15671	ENSGALG00000002298,ENSGALG00000012076,ENSGALG00000015599,ENSGALG00000012662,ENSGALG00000011870,ENSGALG00000011682,ENSGALG00000003750,ENSGALG00000016990,ENSGALG00000014515,ENSGALG00000016300,ENSGALG00000014421,ENSGALG00000006172,ENSGALG00000016995,ENSGALG00000006334,ENSGALG00000017019,ENSGALG00000015537,ENSGALG00000016972,ENSGALG00000009929,ENSGALG00000003570,ENSGALG00000026011,ENSGALG00000014406,…
GO:0003937	IMP cyclohydrolase activity	molecular_function	0.011368	0.82611	1	160	1	15671	ENSGALG00000003570
GO:0004643	phosphoribosylaminoimidazolecarboxamide formyltransferase activity	molecular_function	0.011368	0.82611	1	160	1	15671	ENSGALG00000003570
GO:1901522	positive regulation of transcription from RNA polymerase II promoter involved in cellular response to chemical stimulus	biological_process	0.011466	0.82611	2	160	15	15671	ENSGALG00000014365,ENSGALG00000011870
GO:0005436	sodium:phosphate symporter activity	molecular_function	0.011479	0.82611	1	160	1	15671	ENSGALG00000014372
GO:0045686	negative regulation of glial cell differentiation	biological_process	0.011504	0.82611	2	160	17	15671	ENSGALG00000015708,ENSGALG00000009875
GO:1990079	cartilage homeostasis	biological_process	0.011514	0.82611	1	160	1	15671	ENSGALG00000015015
GO:0035472	choriogonadotropin hormone receptor activity	molecular_function	0.011583	0.82611	1	160	1	15671	ENSGALG00000009095
GO:0038106	choriogonadotropin hormone binding	molecular_function	0.011583	0.82611	1	160	1	15671	ENSGALG00000009095
GO:0002458	peripheral T cell tolerance induction	biological_process	0.011639	0.82611	1	160	1	15671	ENSGALG00000007769
GO:0002461	tolerance induction dependent upon immune response	biological_process	0.011639	0.82611	1	160	1	15671	ENSGALG00000007769
GO:0002465	peripheral tolerance induction	biological_process	0.011639	0.82611	1	160	1	15671	ENSGALG00000007769
GO:0002652	regulation of tolerance induction dependent upon immune response	biological_process	0.011639	0.82611	1	160	1	15671	ENSGALG00000007769
GO:0002654	positive regulation of tolerance induction dependent upon immune response	biological_process	0.011639	0.82611	1	160	1	15671	ENSGALG00000007769
GO:0002658	regulation of peripheral tolerance induction	biological_process	0.011639	0.82611	1	160	1	15671	ENSGALG00000007769
GO:0002660	positive regulation of peripheral tolerance induction	biological_process	0.011639	0.82611	1	160	1	15671	ENSGALG00000007769
GO:0002849	regulation of peripheral T cell tolerance induction	biological_process	0.011639	0.82611	1	160	1	15671	ENSGALG00000007769
GO:0002851	positive regulation of peripheral T cell tolerance induction	biological_process	0.011639	0.82611	1	160	1	15671	ENSGALG00000007769
GO:2000317	negative regulation of T-helper 17 type immune response	biological_process	0.011639	0.82611	1	160	1	15671	ENSGALG00000007769
GO:2000319	regulation of T-helper 17 cell differentiation	biological_process	0.011639	0.82611	1	160	1	15671	ENSGALG00000007769
GO:2000320	negative regulation of T-helper 17 cell differentiation	biological_process	0.011639	0.82611	1	160	1	15671	ENSGALG00000007769
GO:0032299	ribonuclease H2 complex	cellular_component	0.011641	0.82611	1	160	1	15671	ENSGALG00000017015
GO:0016785	transferase activity, transferring selenium-containing groups	molecular_function	0.011641	0.82611	1	160	1	15671	ENSGALG00000014386
GO:0097056	selenocysteinyl-tRNA(Sec) biosynthetic process	biological_process	0.011641	0.82611	1	160	1	15671	ENSGALG00000014386
GO:0005674	transcription factor TFIIF complex	cellular_component	0.011641	0.82611	1	160	1	15671	ENSGALG00000016974
GO:0010636	positive regulation of mitochondrial fusion	biological_process	0.011641	0.82611	1	160	1	15671	ENSGALG00000011562
GO:0061669	spontaneous neurotransmitter secretion	biological_process	0.011641	0.82611	1	160	1	15671	ENSGALG00000011562
GO:0098814	spontaneous synaptic transmission	biological_process	0.011641	0.82611	1	160	1	15671	ENSGALG00000011562
GO:1902283	negative regulation of primary amine oxidase activity	biological_process	0.011641	0.82611	1	160	1	15671	ENSGALG00000011562
GO:1902528	regulation of protein linear polyubiquitination	biological_process	0.011641	0.82611	1	160	1	15671	ENSGALG00000011562
GO:1902530	positive regulation of protein linear polyubiquitination	biological_process	0.011641	0.82611	1	160	1	15671	ENSGALG00000011562
GO:1904048	regulation of spontaneous neurotransmitter secretion	biological_process	0.011641	0.82611	1	160	1	15671	ENSGALG00000011562
GO:1904049	negative regulation of spontaneous neurotransmitter secretion	biological_process	0.011641	0.82611	1	160	1	15671	ENSGALG00000011562
GO:1990444	F-box domain binding	molecular_function	0.011641	0.82611	1	160	1	15671	ENSGALG00000011562
GO:0072139	glomerular parietal epithelial cell differentiation	biological_process	0.011641	0.82611	1	160	1	15671	ENSGALG00000014496
GO:0036500	ATF6-mediated unfolded protein response	biological_process	0.011641	0.82611	1	160	1	15671	ENSGALG00000015529
GO:1903891	regulation of ATF6-mediated unfolded protein response	biological_process	0.011641	0.82611	1	160	1	15671	ENSGALG00000015529
GO:1903892	negative regulation of ATF6-mediated unfolded protein response	biological_process	0.011641	0.82611	1	160	1	15671	ENSGALG00000015529
GO:0015680	intracellular copper ion transport	biological_process	0.011641	0.82611	1	160	1	15671	ENSGALG00000017021
GO:0061144	alveolar secondary septum development	biological_process	0.011641	0.82611	1	160	1	15671	ENSGALG00000015708
GO:1902178	fibroblast growth factor receptor apoptotic signaling pathway	biological_process	0.011641	0.82611	1	160	1	15671	ENSGALG00000015708
GO:0021502	neural fold elevation formation	biological_process	0.011641	0.82611	1	160	1	15671	ENSGALG00000011870
GO:0060574	intestinal epithelial cell maturation	biological_process	0.011641	0.82611	1	160	1	15671	ENSGALG00000011870
GO:0004854	xanthine dehydrogenase activity	molecular_function	0.011641	0.82611	1	160	1	15671	ENSGALG00000008701
GO:0004855	xanthine oxidase activity	molecular_function	0.011641	0.82611	1	160	1	15671	ENSGALG00000008701
GO:0009115	xanthine catabolic process	biological_process	0.011641	0.82611	1	160	1	15671	ENSGALG00000008701
GO:0016727	oxidoreductase activity, acting on CH or CH2 groups, oxygen as acceptor	molecular_function	0.011641	0.82611	1	160	1	15671	ENSGALG00000008701
GO:0043546	molybdopterin cofactor binding	molecular_function	0.011641	0.82611	1	160	1	15671	ENSGALG00000008701
GO:2001213	negative regulation of vasculogenesis	biological_process	0.011641	0.82611	1	160	1	15671	ENSGALG00000008701
GO:0003208	cardiac ventricle morphogenesis	biological_process	0.011682	0.82611	3	160	46	15671	ENSGALG00000011870,ENSGALG00000014365,ENSGALG00000012913
GO:0072593	reactive oxygen species metabolic process	biological_process	0.011847	0.83445	5	160	134	15671	ENSGALG00000011562,ENSGALG00000018557,ENSGALG00000014975,ENSGALG00000011870,ENSGALG00000008701
GO:0021536	diencephalon development	biological_process	0.012315	0.8601	3	160	48	15671	ENSGALG00000009875,ENSGALG00000013342,ENSGALG00000014365
GO:1900744	regulation of p38MAPK cascade	biological_process	0.012328	0.8601	2	160	16	15671	ENSGALG00000008701,ENSGALG00000020003
GO:0050801	ion homeostasis	biological_process	0.012359	0.8601	9	160	348	15671	ENSGALG00000014372,ENSGALG00000011870,ENSGALG00000026011,ENSGALG00000017021,ENSGALG00000001774,ENSGALG00000016992,ENSGALG00000014510,ENSGALG00000003750,ENSGALG00000015529
GO:0007186	G-protein coupled receptor signaling pathway	biological_process	0.012596	0.8724	13	160	642	15671	ENSGALG00000014975,ENSGALG00000026011,ENSGALG00000015626,ENSGALG00000016959,ENSGALG00000022733,ENSGALG00000006575,ENSGALG00000017003,ENSGALG00000009095,ENSGALG00000005259,ENSGALG00000014514,ENSGALG00000016992,ENSGALG00000015010,ENSGALG00000015608
GO:0051153	regulation of striated muscle cell differentiation	biological_process	0.012635	0.8724	3	160	47	15671	ENSGALG00000017023,ENSGALG00000015013,ENSGALG00000014365
GO:1901214	regulation of neuron death	biological_process	0.012941	0.88589	5	160	132	15671	ENSGALG00000011562,ENSGALG00000015529,ENSGALG00000014922,ENSGALG00000011870,ENSGALG00000015708
GO:0016874	ligase activity	molecular_function	0.012966	0.88589	7	160	231	15671	ENSGALG00000000980,ENSGALG00000014290,ENSGALG00000006427,ENSGALG00000016993,ENSGALG00000003861,ENSGALG00000006461,ENSGALG00000026849
GO:0010647	positive regulation of cell communication	biological_process	0.013	0.88589	17	160	893	15671	ENSGALG00000017011,ENSGALG00000016992,ENSGALG00000014127,ENSGALG00000011562,ENSGALG00000026011,ENSGALG00000011870,ENSGALG00000014505,ENSGALG00000009095,ENSGALG00000008701,ENSGALG00000015037,ENSGALG00000015708,ENSGALG00000015608,ENSGALG00000015013,ENSGALG00000020003,ENSGALG00000001774,ENSGALG00000014365,ENSGALG00000014290
GO:0044424	intracellular part	cellular_component	0.013032	0.88589	101	160	8387	15671	ENSGALG00000016993,ENSGALG00000010940,ENSGALG00000022733,ENSGALG00000013342,ENSGALG00000017002,ENSGALG00000014516,ENSGALG00000015556,ENSGALG00000028872,ENSGALG00000014386,ENSGALG00000016986,ENSGALG00000017024,ENSGALG00000014954,ENSGALG00000026470,ENSGALG00000016974,ENSGALG00000011814,ENSGALG00000011432,ENSGALG00000007138,ENSGALG00000014290,ENSGALG00000014365,ENSGALG00000017021,ENSGALG00000017000,…
GO:0032774	RNA biosynthetic process	biological_process	0.013409	0.90801	33	160	2153	15671	ENSGALG00000016972,ENSGALG00000014485,ENSGALG00000016997,ENSGALG00000015708,ENSGALG00000009929,ENSGALG00000015013,ENSGALG00000001774,ENSGALG00000016995,ENSGALG00000017011,ENSGALG00000007769,ENSGALG00000014421,ENSGALG00000002377,ENSGALG00000015599,ENSGALG00000014127,ENSGALG00000011870,ENSGALG00000009875,ENSGALG00000015529,ENSGALG00000026306,ENSGALG00000014508,ENSGALG00000016947,ENSGALG00000006074,…
GO:0021568	rhombomere 2 development	biological_process	0.01349	0.90998	1	160	2	15671	ENSGALG00000013342
GO:0043524	negative regulation of neuron apoptotic process	biological_process	0.013887	0.92056	4	160	89	15671	ENSGALG00000011562,ENSGALG00000014922,ENSGALG00000015529,ENSGALG00000011870
GO:0043229	intracellular organelle	cellular_component	0.013979	0.92056	89	160	7235	15671	ENSGALG00000015547,ENSGALG00000017025,ENSGALG00000015626,ENSGALG00000012006,ENSGALG00000026306,ENSGALG00000017023,ENSGALG00000012913,ENSGALG00000015010,ENSGALG00000014931,ENSGALG00000011562,ENSGALG00000015009,ENSGALG00000015591,ENSGALG00000016996,ENSGALG00000026849,ENSGALG00000014496,ENSGALG00000016979,ENSGALG00000017009,ENSGALG00000018557,ENSGALG00000016991,ENSGALG00000011878,ENSGALG00000015012,…
GO:0035035	histone acetyltransferase binding	molecular_function	0.013993	0.92056	2	160	17	15671	ENSGALG00000007769,ENSGALG00000011870
GO:0070979	protein K11-linked ubiquitination	biological_process	0.014003	0.92056	2	160	19	15671	ENSGALG00000011562,ENSGALG00000014378
GO:0051216	cartilage development	biological_process	0.014173	0.92056	5	160	137	15671	ENSGALG00000015708,ENSGALG00000006074,ENSGALG00000015015,ENSGALG00000011870,ENSGALG00000015013
GO:0006110	regulation of glycolytic process	biological_process	0.014179	0.92056	2	160	17	15671	ENSGALG00000011870,ENSGALG00000016992
GO:0042113	B cell activation	biological_process	0.014202	0.92056	5	160	139	15671	ENSGALG00000007769,ENSGALG00000014508,ENSGALG00000014509,ENSGALG00000014365,ENSGALG00000002583
GO:0009152	purine ribonucleotide biosynthetic process	biological_process	0.014231	0.92056	5	160	147	15671	ENSGALG00000027269,ENSGALG00000015529,ENSGALG00000026011,ENSGALG00000014975,ENSGALG00000009095
GO:0006109	regulation of carbohydrate metabolic process	biological_process	0.014274	0.92056	4	160	87	15671	ENSGALG00000016992,ENSGALG00000011870,ENSGALG00000009095,ENSGALG00000011562
GO:0003203	endocardial cushion morphogenesis	biological_process	0.014321	0.92056	2	160	18	15671	ENSGALG00000015013,ENSGALG00000014365
GO:0046031	ADP metabolic process	biological_process	0.014396	0.92056	3	160	48	15671	ENSGALG00000016992,ENSGALG00000011870,ENSGALG00000002377
GO:0001077	transcriptional activator activity, RNA polymerase II core promoter proximal region sequence-specific binding	molecular_function	0.014607	0.92056	5	160	136	15671	ENSGALG00000014127,ENSGALG00000009875,ENSGALG00000011870,ENSGALG00000016947,ENSGALG00000014365
GO:0002262	myeloid cell homeostasis	biological_process	0.014702	0.92056	4	160	89	15671	ENSGALG00000007769,ENSGALG00000011870,ENSGALG00000016997,ENSGALG00000006074
GO:0008283	cell proliferation	biological_process	0.015004	0.92056	19	160	1072	15671	ENSGALG00000014509,ENSGALG00000014365,ENSGALG00000000379,ENSGALG00000015013,ENSGALG00000016997,ENSGALG00000008701,ENSGALG00000015708,ENSGALG00000026306,ENSGALG00000014508,ENSGALG00000014505,ENSGALG00000009875,ENSGALG00000015009,ENSGALG00000011870,ENSGALG00000013342,ENSGALG00000002298,ENSGALG00000014127,ENSGALG00000017015,ENSGALG00000000755,ENSGALG00000007769
GO:0055080	cation homeostasis	biological_process	0.015106	0.92056	8	160	301	15671	ENSGALG00000015529,ENSGALG00000003750,ENSGALG00000014510,ENSGALG00000016992,ENSGALG00000001774,ENSGALG00000017021,ENSGALG00000026011,ENSGALG00000011870
GO:1901361	organic cyclic compound catabolic process	biological_process	0.015277	0.92056	6	160	191	15671	ENSGALG00000016992,ENSGALG00000009875,ENSGALG00000017015,ENSGALG00000011870,ENSGALG00000016994,ENSGALG00000008701
GO:0001959	regulation of cytokine-mediated signaling pathway	biological_process	0.01533	0.92056	3	160	50	15671	ENSGALG00000011562,ENSGALG00000014127,ENSGALG00000014290
GO:0045776	negative regulation of blood pressure	biological_process	0.015365	0.92056	2	160	18	15671	ENSGALG00000014975,ENSGALG00000027269
GO:0065008	regulation of biological quality	biological_process	0.015391	0.92056	31	160	1983	15671	ENSGALG00000009095,ENSGALG00000015529,ENSGALG00000026306,ENSGALG00000014485,ENSGALG00000002583,ENSGALG00000006074,ENSGALG00000027269,ENSGALG00000016980,ENSGALG00000012913,ENSGALG00000014236,ENSGALG00000016997,ENSGALG00000015608,ENSGALG00000014975,ENSGALG00000017021,ENSGALG00000001774,ENSGALG00000015013,ENSGALG00000014290,ENSGALG00000000379,ENSGALG00000014496,ENSGALG00000026849,ENSGALG00000007769,…
GO:0030811	regulation of nucleotide catabolic process	biological_process	0.01549	0.92056	2	160	18	15671	ENSGALG00000016992,ENSGALG00000011870
GO:1902175	regulation of oxidative stress-induced intrinsic apoptotic signaling pathway	biological_process	0.015555	0.92056	2	160	18	15671	ENSGALG00000011562,ENSGALG00000011870
GO:0048710	regulation of astrocyte differentiation	biological_process	0.015614	0.92056	2	160	20	15671	ENSGALG00000015708,ENSGALG00000009875
GO:0019220	regulation of phosphate metabolic process	biological_process	0.015813	0.92056	18	160	988	15671	ENSGALG00000016992,ENSGALG00000011870,ENSGALG00000012662,ENSGALG00000011562,ENSGALG00000026011,ENSGALG00000016997,ENSGALG00000015608,ENSGALG00000027269,ENSGALG00000015708,ENSGALG00000008701,ENSGALG00000015529,ENSGALG00000009095,ENSGALG00000014922,ENSGALG00000000379,ENSGALG00000014290,ENSGALG00000017019,ENSGALG00000014975,ENSGALG00000020003
GO:0051174	regulation of phosphorus metabolic process	biological_process	0.01609	0.92056	18	160	990	15671	ENSGALG00000015529,ENSGALG00000014922,ENSGALG00000009095,ENSGALG00000016997,ENSGALG00000015608,ENSGALG00000027269,ENSGALG00000008701,ENSGALG00000015708,ENSGALG00000014975,ENSGALG00000020003,ENSGALG00000000379,ENSGALG00000014290,ENSGALG00000017019,ENSGALG00000016992,ENSGALG00000011562,ENSGALG00000026011,ENSGALG00000011870,ENSGALG00000012662
GO:0030509	BMP signaling pathway	biological_process	0.016107	0.92056	4	160	92	15671	ENSGALG00000014365,ENSGALG00000009929,ENSGALG00000015013,ENSGALG00000001774
GO:0009135	purine nucleoside diphosphate metabolic process	biological_process	0.01614	0.92056	3	160	50	15671	ENSGALG00000002377,ENSGALG00000011870,ENSGALG00000016992
GO:0009179	purine ribonucleoside diphosphate metabolic process	biological_process	0.01614	0.92056	3	160	50	15671	ENSGALG00000016992,ENSGALG00000002377,ENSGALG00000011870
GO:0006355	regulation of transcription, DNA-templated	biological_process	0.016149	0.92056	31	160	2014	15671	ENSGALG00000017011,ENSGALG00000007769,ENSGALG00000011814,ENSGALG00000014421,ENSGALG00000002377,ENSGALG00000014954,ENSGALG00000015599,ENSGALG00000011562,ENSGALG00000014127,ENSGALG00000026011,ENSGALG00000015015,ENSGALG00000011870,ENSGALG00000015009,ENSGALG00000013342,ENSGALG00000009875,ENSGALG00000016972,ENSGALG00000014485,ENSGALG00000026306,ENSGALG00000015529,ENSGALG00000014508,ENSGALG00000016997,…
GO:0008413	8-oxo-7,8-dihydroguanosine triphosphate pyrophosphatase activity	molecular_function	0.016204	0.92056	1	160	2	15671	ENSGALG00000016994
GO:0035539	8-oxo-7,8-dihydrodeoxyguanosine triphosphate pyrophosphatase activity	molecular_function	0.016204	0.92056	1	160	2	15671	ENSGALG00000016994
GO:1901292	nucleoside phosphate catabolic process	biological_process	0.016287	0.92056	3	160	51	15671	ENSGALG00000011870,ENSGALG00000016994,ENSGALG00000016992
GO:0021555	midbrain-hindbrain boundary morphogenesis	biological_process	0.016363	0.92056	1	160	2	15671	ENSGALG00000013342
GO:0061061	muscle structure development	biological_process	0.01639	0.92056	9	160	374	15671	ENSGALG00000014365,ENSGALG00000014957,ENSGALG00000001774,ENSGALG00000015013,ENSGALG00000012913,ENSGALG00000016997,ENSGALG00000006074,ENSGALG00000007138,ENSGALG00000017023
GO:0071374	cellular response to parathyroid hormone stimulus	biological_process	0.016448	0.92056	1	160	2	15671	ENSGALG00000009929
GO:0009896	positive regulation of catabolic process	biological_process	0.016522	0.92056	6	160	192	15671	ENSGALG00000011870,ENSGALG00000016997,ENSGALG00000016992,ENSGALG00000014510,ENSGALG00000017011,ENSGALG00000011562
GO:0048709	oligodendrocyte differentiation	biological_process	0.016542	0.92056	3	160	50	15671	ENSGALG00000017044,ENSGALG00000015708,ENSGALG00000006074
GO:0044249	cellular biosynthetic process	biological_process	0.016613	0.92056	49	160	3583	15671	ENSGALG00000014365,ENSGALG00000017025,ENSGALG00000016947,ENSGALG00000006074,ENSGALG00000016980,ENSGALG00000002583,ENSGALG00000015549,ENSGALG00000026306,ENSGALG00000015529,ENSGALG00000014508,ENSGALG00000009095,ENSGALG00000015009,ENSGALG00000015015,ENSGALG00000016996,ENSGALG00000013342,ENSGALG00000011562,ENSGALG00000014516,ENSGALG00000026011,ENSGALG00000014954,ENSGALG00000016992,ENSGALG00000014386,…
GO:0051208	sequestering of calcium ion	biological_process	0.016615	0.92056	3	160	52	15671	ENSGALG00000003750,ENSGALG00000017021,ENSGALG00000016992
GO:2000142	regulation of DNA-templated transcription, initiation	biological_process	0.016719	0.92056	2	160	18	15671	ENSGALG00000011814,ENSGALG00000026306
GO:0003307	regulation of Wnt signaling pathway involved in heart development	biological_process	0.016866	0.92056	1	160	2	15671	ENSGALG00000014365
GO:0006796	phosphate-containing compound metabolic process	biological_process	0.017026	0.92056	32	160	2089	15671	ENSGALG00000015608,ENSGALG00000008701,ENSGALG00000002583,ENSGALG00000017023,ENSGALG00000015529,ENSGALG00000009095,ENSGALG00000000379,ENSGALG00000014290,ENSGALG00000017024,ENSGALG00000016992,ENSGALG00000011432,ENSGALG00000017031,ENSGALG00000011562,ENSGALG00000026011,ENSGALG00000016997,ENSGALG00000003570,ENSGALG00000015708,ENSGALG00000027269,ENSGALG00000005716,ENSGALG00000014922,ENSGALG00000016994,…
GO:2000054	negative regulation of Wnt signaling pathway involved in dorsal/ventral axis specification	biological_process	0.017045	0.92056	1	160	2	15671	ENSGALG00000009929
GO:0046434	organophosphate catabolic process	biological_process	0.017143	0.92056	4	160	91	15671	ENSGALG00000016992,ENSGALG00000011870,ENSGALG00000016994,ENSGALG00000003750
GO:0032434	regulation of proteasomal ubiquitin-dependent protein catabolic process	biological_process	0.017174	0.92056	4	160	95	15671	ENSGALG00000011562,ENSGALG00000014378,ENSGALG00000016997,ENSGALG00000014290
GO:0043470	regulation of carbohydrate catabolic process	biological_process	0.017575	0.92056	2	160	19	15671	ENSGALG00000016992,ENSGALG00000011870
GO:0043471	regulation of cellular carbohydrate catabolic process	biological_process	0.017575	0.92056	2	160	19	15671	ENSGALG00000011870,ENSGALG00000016992
GO:0009185	ribonucleoside diphosphate metabolic process	biological_process	0.017611	0.92056	3	160	52	15671	ENSGALG00000016992,ENSGALG00000002377,ENSGALG00000011870
GO:0006461	protein complex assembly	biological_process	0.017663	0.92056	14	160	720	15671	ENSGALG00000005716,ENSGALG00000026306,ENSGALG00000016975,ENSGALG00000011814,ENSGALG00000017012,ENSGALG00000014515,ENSGALG00000016986,ENSGALG00000009929,ENSGALG00000015010,ENSGALG00000006220,ENSGALG00000016959,ENSGALG00000011562,ENSGALG00000014290,ENSGALG00000014115
GO:0070271	protein complex biogenesis	biological_process	0.017663	0.92056	14	160	720	15671	ENSGALG00000011562,ENSGALG00000016959,ENSGALG00000006220,ENSGALG00000014115,ENSGALG00000014290,ENSGALG00000017012,ENSGALG00000026306,ENSGALG00000016975,ENSGALG00000011814,ENSGALG00000005716,ENSGALG00000015010,ENSGALG00000009929,ENSGALG00000014515,ENSGALG00000016986
GO:2001242	regulation of intrinsic apoptotic signaling pathway	biological_process	0.0177	0.92056	4	160	96	15671	ENSGALG00000015529,ENSGALG00000015013,ENSGALG00000011562,ENSGALG00000011870
GO:0010629	negative regulation of gene expression	biological_process	0.017773	0.92056	16	160	854	15671	ENSGALG00000015013,ENSGALG00000014365,ENSGALG00000026306,ENSGALG00000014508,ENSGALG00000015529,ENSGALG00000016997,ENSGALG00000006074,ENSGALG00000008701,ENSGALG00000015708,ENSGALG00000014516,ENSGALG00000011562,ENSGALG00000011814,ENSGALG00000017011,ENSGALG00000007769,ENSGALG00000017015,ENSGALG00000002377
GO:0045900	negative regulation of translational elongation	biological_process	0.017776	0.92056	1	160	2	15671	ENSGALG00000014516
GO:0046294	formaldehyde catabolic process	biological_process	0.017893	0.92056	1	160	2	15671	ENSGALG00000016991
GO:1903506	regulation of nucleic acid-templated transcription	biological_process	0.017894	0.92056	31	160	2030	15671	ENSGALG00000014365,ENSGALG00000016995,ENSGALG00000015013,ENSGALG00000017025,ENSGALG00000001774,ENSGALG00000006074,ENSGALG00000015708,ENSGALG00000015549,ENSGALG00000016997,ENSGALG00000016947,ENSGALG00000009929,ENSGALG00000016972,ENSGALG00000014485,ENSGALG00000015529,ENSGALG00000026306,ENSGALG00000014508,ENSGALG00000013342,ENSGALG00000015015,ENSGALG00000011870,ENSGALG00000015009,ENSGALG00000009875,…
GO:2000768	positive regulation of nephron tubule epithelial cell differentiation	biological_process	0.017996	0.92056	1	160	2	15671	ENSGALG00000014496
GO:0006873	cellular ion homeostasis	biological_process	0.018029	0.92056	7	160	253	15671	ENSGALG00000003750,ENSGALG00000026011,ENSGALG00000017021,ENSGALG00000015529,ENSGALG00000014372,ENSGALG00000011870,ENSGALG00000016992
GO:2001141	regulation of RNA biosynthetic process	biological_process	0.018165	0.92056	31	160	2033	15671	ENSGALG00000009875,ENSGALG00000013342,ENSGALG00000015015,ENSGALG00000011870,ENSGALG00000015009,ENSGALG00000026011,ENSGALG00000014127,ENSGALG00000011562,ENSGALG00000015599,ENSGALG00000014954,ENSGALG00000002377,ENSGALG00000014421,ENSGALG00000011814,ENSGALG00000007769,ENSGALG00000017011,ENSGALG00000016995,ENSGALG00000014365,ENSGALG00000017025,ENSGALG00000001774,ENSGALG00000015013,ENSGALG00000009929,…
GO:0060759	regulation of response to cytokine stimulus	biological_process	0.018218	0.92056	3	160	53	15671	ENSGALG00000014127,ENSGALG00000011562,ENSGALG00000014290
GO:0014014	negative regulation of gliogenesis	biological_process	0.018411	0.92056	2	160	22	15671	ENSGALG00000015708,ENSGALG00000009875
GO:0090311	regulation of protein deacetylation	biological_process	0.018423	0.92056	2	160	19	15671	ENSGALG00000017024,ENSGALG00000007769
GO:0000982	transcription factor activity, RNA polymerase II core promoter proximal region sequence-specific binding	molecular_function	0.018544	0.92056	6	160	199	15671	ENSGALG00000014127,ENSGALG00000015013,ENSGALG00000009875,ENSGALG00000011870,ENSGALG00000014365,ENSGALG00000016947
GO:0043525	positive regulation of neuron apoptotic process	biological_process	0.018577	0.92056	2	160	19	15671	ENSGALG00000015708,ENSGALG00000011562
GO:2000378	negative regulation of reactive oxygen species metabolic process	biological_process	0.018615	0.92056	2	160	21	15671	ENSGALG00000011870,ENSGALG00000011562
GO:0045601	regulation of endothelial cell differentiation	biological_process	0.018624	0.92056	2	160	19	15671	ENSGALG00000008701,ENSGALG00000014922
GO:0004938	alpha2-adrenergic receptor activity	molecular_function	0.018642	0.92056	1	160	2	15671	ENSGALG00000015608
GO:0051379	epinephrine binding	molecular_function	0.018642	0.92056	1	160	2	15671	ENSGALG00000015608
GO:0071883	activation of MAPK activity by adrenergic receptor signaling pathway	biological_process	0.018642	0.92056	1	160	2	15671	ENSGALG00000015608
GO:0008134	transcription factor binding	molecular_function	0.018803	0.92056	8	160	315	15671	ENSGALG00000028872,ENSGALG00000011870,ENSGALG00000015009,ENSGALG00000014365,ENSGALG00000016995,ENSGALG00000007769,ENSGALG00000016997,ENSGALG00000009929
GO:1902235	regulation of endoplasmic reticulum stress-induced intrinsic apoptotic signaling pathway	biological_process	0.018824	0.92056	2	160	20	15671	ENSGALG00000011562,ENSGALG00000015529
GO:0001776	leukocyte homeostasis	biological_process	0.018846	0.92056	3	160	53	15671	ENSGALG00000011870,ENSGALG00000002583,ENSGALG00000007769
GO:0006351	transcription, DNA-templated	biological_process	0.01889	0.92056	32	160	2125	15671	ENSGALG00000016972,ENSGALG00000014485,ENSGALG00000015708,ENSGALG00000016997,ENSGALG00000009929,ENSGALG00000015013,ENSGALG00000001774,ENSGALG00000016995,ENSGALG00000007769,ENSGALG00000017011,ENSGALG00000002377,ENSGALG00000014421,ENSGALG00000014127,ENSGALG00000015599,ENSGALG00000011870,ENSGALG00000009875,ENSGALG00000026306,ENSGALG00000014508,ENSGALG00000015529,ENSGALG00000015549,ENSGALG00000006074,…
GO:0051193	regulation of cofactor metabolic process	biological_process	0.018974	0.92056	2	160	20	15671	ENSGALG00000016992,ENSGALG00000011870
GO:0051196	regulation of coenzyme metabolic process	biological_process	0.018974	0.92056	2	160	20	15671	ENSGALG00000016992,ENSGALG00000011870
GO:0051101	regulation of DNA binding	biological_process	0.018985	0.92056	3	160	54	15671	ENSGALG00000026306,ENSGALG00000015013,ENSGALG00000011562
GO:0031513	nonmotile primary cilium	cellular_component	0.019051	0.92056	4	160	93	15671	ENSGALG00000027269,ENSGALG00000014514,ENSGALG00000014496,ENSGALG00000014975
GO:0006793	phosphorus metabolic process	biological_process	0.019103	0.92056	32	160	2107	15671	ENSGALG00000026011,ENSGALG00000011562,ENSGALG00000017031,ENSGALG00000011432,ENSGALG00000016992,ENSGALG00000017024,ENSGALG00000014290,ENSGALG00000000379,ENSGALG00000009095,ENSGALG00000015529,ENSGALG00000017023,ENSGALG00000008701,ENSGALG00000002583,ENSGALG00000015608,ENSGALG00000014127,ENSGALG00000016959,ENSGALG00000012662,ENSGALG00000005336,ENSGALG00000011870,ENSGALG00000003750,ENSGALG00000017015,…
GO:0009260	ribonucleotide biosynthetic process	biological_process	0.019121	0.92056	5	160	157	15671	ENSGALG00000027269,ENSGALG00000014975,ENSGALG00000026011,ENSGALG00000009095,ENSGALG00000015529
GO:0007389	pattern specification process	biological_process	0.019185	0.92056	8	160	319	15671	ENSGALG00000015013,ENSGALG00000006594,ENSGALG00000013342,ENSGALG00000014365,ENSGALG00000011870,ENSGALG00000026306,ENSGALG00000014514,ENSGALG00000009929
GO:0008589	regulation of smoothened signaling pathway	biological_process	0.019201	0.92056	3	160	52	15671	ENSGALG00000015037,ENSGALG00000015708,ENSGALG00000016997
GO:0046173	polyol biosynthetic process	biological_process	0.019213	0.92056	2	160	20	15671	ENSGALG00000000755,ENSGALG00000009095
GO:0000491	small nucleolar ribonucleoprotein complex assembly	biological_process	0.019271	0.92056	1	160	2	15671	ENSGALG00000016972
GO:0000492	box C/D snoRNP assembly	biological_process	0.019271	0.92056	1	160	2	15671	ENSGALG00000016972
GO:0007612	learning	biological_process	0.019301	0.92056	4	160	94	15671	ENSGALG00000011870,ENSGALG00000014236,ENSGALG00000011562,ENSGALG00000014975
GO:0038066	p38MAPK cascade	biological_process	0.019386	0.92056	2	160	20	15671	ENSGALG00000020003,ENSGALG00000008701
GO:0072523	purine-containing compound catabolic process	biological_process	0.019477	0.92056	2	160	21	15671	ENSGALG00000008701,ENSGALG00000016994
GO:0042802	identical protein binding	molecular_function	0.019484	0.92056	14	160	720	15671	ENSGALG00000017012,ENSGALG00000005716,ENSGALG00000007769,ENSGALG00000016972,ENSGALG00000016986,ENSGALG00000008701,ENSGALG00000003570,ENSGALG00000015549,ENSGALG00000015608,ENSGALG00000016997,ENSGALG00000016685,ENSGALG00000011562,ENSGALG00000006427,ENSGALG00000000379
GO:0061317	canonical Wnt signaling pathway involved in cardiac muscle cell fate commitment	biological_process	0.019485	0.92056	1	160	2	15671	ENSGALG00000014365
GO:1900408	negative regulation of cellular response to oxidative stress	biological_process	0.019551	0.92056	2	160	20	15671	ENSGALG00000011562,ENSGALG00000011870
GO:1902883	negative regulation of response to oxidative stress	biological_process	0.019551	0.92056	2	160	20	15671	ENSGALG00000011562,ENSGALG00000011870
GO:1903202	negative regulation of oxidative stress-induced cell death	biological_process	0.019551	0.92056	2	160	20	15671	ENSGALG00000011870,ENSGALG00000011562
GO:0046390	ribose phosphate biosynthetic process	biological_process	0.019552	0.92056	5	160	158	15671	ENSGALG00000027269,ENSGALG00000015529,ENSGALG00000014975,ENSGALG00000026011,ENSGALG00000009095
GO:0044700	single organism signaling	biological_process	0.019738	0.92056	49	160	3570	15671	ENSGALG00000014514,ENSGALG00000016992,ENSGALG00000016986,ENSGALG00000011432,ENSGALG00000015029,ENSGALG00000022733,ENSGALG00000011562,ENSGALG00000026011,ENSGALG00000002583,ENSGALG00000008701,ENSGALG00000012913,ENSGALG00000016947,ENSGALG00000015010,ENSGALG00000015608,ENSGALG00000014931,ENSGALG00000014505,ENSGALG00000009095,ENSGALG00000014508,ENSGALG00000026306,ENSGALG00000015529,ENSGALG00000000379,…
GO:0005903	brush border	cellular_component	0.019743	0.92056	3	160	51	15671	ENSGALG00000014496,ENSGALG00000014975,ENSGALG00000014372
GO:0045639	positive regulation of myeloid cell differentiation	biological_process	0.019796	0.92056	3	160	54	15671	ENSGALG00000011870,ENSGALG00000016997,ENSGALG00000026306
GO:0071456	cellular response to hypoxia	biological_process	0.020059	0.92056	3	160	54	15671	ENSGALG00000011870,ENSGALG00000014365,ENSGALG00000014516
GO:0023052	signaling	biological_process	0.020087	0.92056	49	160	3574	15671	ENSGALG00000002726,ENSGALG00000015013,ENSGALG00000006172,ENSGALG00000014975,ENSGALG00000020003,ENSGALG00000001774,ENSGALG00000016995,ENSGALG00000014922,ENSGALG00000015708,ENSGALG00000015037,ENSGALG00000016997,ENSGALG00000009929,ENSGALG00000015531,ENSGALG00000014127,ENSGALG00000016959,ENSGALG00000012076,ENSGALG00000011870,ENSGALG00000009875,ENSGALG00000006594,ENSGALG00000007769,ENSGALG00000003750,…
GO:0051130	positive regulation of cellular component organization	biological_process	0.020521	0.92056	13	160	643	15671	ENSGALG00000015012,ENSGALG00000014115,ENSGALG00000011870,ENSGALG00000002123,ENSGALG00000014957,ENSGALG00000000379,ENSGALG00000015013,ENSGALG00000011562,ENSGALG00000016986,ENSGALG00000016997,ENSGALG00000014236,ENSGALG00000014922,ENSGALG00000007769
GO:0001228	transcriptional activator activity, RNA polymerase II transcription regulatory region sequence-specific binding	molecular_function	0.0206	0.92056	6	160	201	15671	ENSGALG00000011870,ENSGALG00000016947,ENSGALG00000014365,ENSGALG00000009875,ENSGALG00000015013,ENSGALG00000014127
GO:0001588	dopamine neurotransmitter receptor activity, coupled via Gs	molecular_function	0.020613	0.92056	1	160	2	15671	ENSGALG00000014975
GO:0046960	sensitization	biological_process	0.020613	0.92056	1	160	2	15671	ENSGALG00000014975
GO:0010518	positive regulation of phospholipase activity	biological_process	0.02067	0.92056	2	160	21	15671	ENSGALG00000016992,ENSGALG00000015708
GO:0097659	nucleic acid-templated transcription	biological_process	0.02069	0.92056	32	160	2140	15671	ENSGALG00000016974,ENSGALG00000011814,ENSGALG00000014954,ENSGALG00000026011,ENSGALG00000011562,ENSGALG00000013342,ENSGALG00000015009,ENSGALG00000015015,ENSGALG00000014508,ENSGALG00000026306,ENSGALG00000015529,ENSGALG00000015549,ENSGALG00000006074,ENSGALG00000016947,ENSGALG00000017025,ENSGALG00000014365,ENSGALG00000007769,ENSGALG00000017011,ENSGALG00000002377,ENSGALG00000014421,ENSGALG00000014127,…
GO:0006090	pyruvate metabolic process	biological_process	0.02069	0.92056	3	160	54	15671	ENSGALG00000011870,ENSGALG00000002377,ENSGALG00000016992
GO:0048869	cellular developmental process	biological_process	0.020745	0.92056	35	160	2355	15671	ENSGALG00000016997,ENSGALG00000007332,ENSGALG00000015708,ENSGALG00000014922,ENSGALG00000017044,ENSGALG00000017019,ENSGALG00000001774,ENSGALG00000020003,ENSGALG00000015013,ENSGALG00000007769,ENSGALG00000009875,ENSGALG00000011870,ENSGALG00000014957,ENSGALG00000014127,ENSGALG00000016947,ENSGALG00000012913,ENSGALG00000015608,ENSGALG00000006074,ENSGALG00000008701,ENSGALG00000026306,ENSGALG00000017023,…
GO:0016567	protein ubiquitination	biological_process	0.020844	0.92056	9	160	378	15671	ENSGALG00000011682,ENSGALG00000014378,ENSGALG00000026849,ENSGALG00000017011,ENSGALG00000003861,ENSGALG00000015708,ENSGALG00000011562,ENSGALG00000014290,ENSGALG00000006461
GO:0034655	nucleobase-containing compound catabolic process	biological_process	0.020857	0.92056	5	160	151	15671	ENSGALG00000011870,ENSGALG00000016994,ENSGALG00000009875,ENSGALG00000016992,ENSGALG00000017015
GO:0005667	transcription factor complex	cellular_component	0.020911	0.92056	6	160	203	15671	ENSGALG00000016974,ENSGALG00000011814,ENSGALG00000014485,ENSGALG00000014365,ENSGALG00000011870,ENSGALG00000016997
GO:0032350	regulation of hormone metabolic process	biological_process	0.020921	0.92056	2	160	21	15671	ENSGALG00000011870,ENSGALG00000009095
GO:0032829	regulation of CD4-positive, CD25-positive, alpha-beta regulatory T cell differentiation	biological_process	0.020944	0.92056	1	160	2	15671	ENSGALG00000007769
GO:0032831	positive regulation of CD4-positive, CD25-positive, alpha-beta regulatory T cell differentiation	biological_process	0.020944	0.92056	1	160	2	15671	ENSGALG00000007769
GO:0051238	sequestering of metal ion	biological_process	0.021002	0.92056	3	160	57	15671	ENSGALG00000003750,ENSGALG00000017021,ENSGALG00000016992
GO:0071310	cellular response to organic substance	biological_process	0.02107	0.92056	18	160	1027	15671	ENSGALG00000015529,ENSGALG00000009095,ENSGALG00000014505,ENSGALG00000009929,ENSGALG00000008701,ENSGALG00000006074,ENSGALG00000015708,ENSGALG00000001774,ENSGALG00000014975,ENSGALG00000015013,ENSGALG00000014290,ENSGALG00000014365,ENSGALG00000000379,ENSGALG00000003750,ENSGALG00000014516,ENSGALG00000011562,ENSGALG00000014127,ENSGALG00000011870
GO:0045298	tubulin complex	cellular_component	0.021085	0.92056	1	160	2	15671	ENSGALG00000028872
GO:0036294	cellular response to decreased oxygen levels	biological_process	0.021123	0.92056	3	160	55	15671	ENSGALG00000014516,ENSGALG00000014365,ENSGALG00000011870
GO:0036066	protein O-linked fucosylation	biological_process	0.021174	0.92056	1	160	2	15671	ENSGALG00000006594
GO:2001055	positive regulation of mesenchymal cell apoptotic process	biological_process	0.021214	0.92056	1	160	2	15671	ENSGALG00000015013
GO:0072554	blood vessel lumenization	biological_process	0.021224	0.92056	1	160	2	15671	ENSGALG00000014365
GO:0007212	dopamine receptor signaling pathway	biological_process	0.021242	0.92056	2	160	22	15671	ENSGALG00000014975,ENSGALG00000015010
GO:0050839	cell adhesion molecule binding	molecular_function	0.021295	0.92056	4	160	96	15671	ENSGALG00000000379,ENSGALG00000014496,ENSGALG00000001774,ENSGALG00000017044
GO:0035428	hexose transmembrane transport	biological_process	0.021463	0.92056	1	160	2	15671	ENSGALG00000014971
GO:1904659	glucose transmembrane transport	biological_process	0.021463	0.92056	1	160	2	15671	ENSGALG00000014971
GO:0060844	arterial endothelial cell fate commitment	biological_process	0.021497	0.92056	1	160	2	15671	ENSGALG00000014365
GO:0060846	blood vessel endothelial cell fate commitment	biological_process	0.021497	0.92056	1	160	2	15671	ENSGALG00000014365
GO:0060847	endothelial cell fate specification	biological_process	0.021497	0.92056	1	160	2	15671	ENSGALG00000014365
GO:0097101	blood vessel endothelial cell fate specification	biological_process	0.021497	0.92056	1	160	2	15671	ENSGALG00000014365
GO:0035435	phosphate ion transmembrane transport	biological_process	0.021527	0.92056	1	160	2	15671	ENSGALG00000014372
GO:0005726	perichromatin fibrils	cellular_component	0.021556	0.92056	1	160	2	15671	ENSGALG00000016972
GO:0007165	signal transduction	biological_process	0.021648	0.92056	46	160	3329	15671	ENSGALG00000014922,ENSGALG00000009929,ENSGALG00000015037,ENSGALG00000015708,ENSGALG00000016997,ENSGALG00000014975,ENSGALG00000020003,ENSGALG00000001774,ENSGALG00000006172,ENSGALG00000015013,ENSGALG00000016995,ENSGALG00000017003,ENSGALG00000005259,ENSGALG00000007769,ENSGALG00000017011,ENSGALG00000003750,ENSGALG00000012076,ENSGALG00000014127,ENSGALG00000015531,ENSGALG00000016959,ENSGALG00000006594,…
GO:0045879	negative regulation of smoothened signaling pathway	biological_process	0.021769	0.92056	2	160	20	15671	ENSGALG00000015708,ENSGALG00000016997
GO:0004510	tryptophan 5-monooxygenase activity	molecular_function	0.021896	0.92056	1	160	2	15671	ENSGALG00000006236
GO:0042427	serotonin biosynthetic process	biological_process	0.021896	0.92056	1	160	2	15671	ENSGALG00000006236
GO:1901162	primary amino compound biosynthetic process	biological_process	0.021896	0.92056	1	160	2	15671	ENSGALG00000006236
GO:1901215	negative regulation of neuron death	biological_process	0.021954	0.92056	4	160	102	15671	ENSGALG00000011870,ENSGALG00000015529,ENSGALG00000014922,ENSGALG00000011562
GO:0043167	ion binding	molecular_function	0.022123	0.92056	57	160	4223	15671	ENSGALG00000002377,ENSGALG00000014510,ENSGALG00000017011,ENSGALG00000003750,ENSGALG00000015000,ENSGALG00000007769,ENSGALG00000014395,ENSGALG00000011682,ENSGALG00000014372,ENSGALG00000012662,ENSGALG00000016959,ENSGALG00000016984,ENSGALG00000014127,ENSGALG00000014236,ENSGALG00000015708,ENSGALG00000007332,ENSGALG00000017026,ENSGALG00000016972,ENSGALG00000017044,ENSGALG00000016985,ENSGALG00000005716,…
GO:0071495	cellular response to endogenous stimulus	biological_process	0.022306	0.92056	12	160	593	15671	ENSGALG00000014365,ENSGALG00000000379,ENSGALG00000015013,ENSGALG00000014516,ENSGALG00000001774,ENSGALG00000014975,ENSGALG00000006074,ENSGALG00000015708,ENSGALG00000009929,ENSGALG00000003750,ENSGALG00000014505,ENSGALG00000009095
GO:0002248	connective tissue replacement involved in inflammatory response wound healing	biological_process	0.022322	0.92056	1	160	2	15671	ENSGALG00000011870
GO:0044767	single-organism developmental process	biological_process	0.02235	0.92056	47	160	3386	15671	ENSGALG00000012006,ENSGALG00000014365,ENSGALG00000000379,ENSGALG00000016947,ENSGALG00000012913,ENSGALG00000015608,ENSGALG00000006074,ENSGALG00000008701,ENSGALG00000017023,ENSGALG00000026306,ENSGALG00000015529,ENSGALG00000009095,ENSGALG00000015015,ENSGALG00000013342,ENSGALG00000022733,ENSGALG00000011562,ENSGALG00000028872,ENSGALG00000017002,ENSGALG00000017024,ENSGALG00000016992,ENSGALG00000014514,…
GO:0032051	clathrin light chain binding	molecular_function	0.022413	0.92056	1	160	2	15671	ENSGALG00000015010
GO:0004817	cysteine-tRNA ligase activity	molecular_function	0.022422	0.92056	1	160	2	15671	ENSGALG00000006427
GO:0006423	cysteinyl-tRNA aminoacylation	biological_process	0.022422	0.92056	1	160	2	15671	ENSGALG00000006427
GO:0071955	recycling endosome to Golgi transport	biological_process	0.022509	0.92056	1	160	2	15671	ENSGALG00000015546
GO:0048514	blood vessel morphogenesis	biological_process	0.022542	0.92056	8	160	324	15671	ENSGALG00000014365,ENSGALG00000011870,ENSGALG00000013342,ENSGALG00000000379,ENSGALG00000006594,ENSGALG00000003750,ENSGALG00000014922,ENSGALG00000008701
GO:2001243	negative regulation of intrinsic apoptotic signaling pathway	biological_process	0.022636	0.92056	3	160	58	15671	ENSGALG00000015529,ENSGALG00000011562,ENSGALG00000011870
GO:0015321	sodium-dependent phosphate transmembrane transporter activity	molecular_function	0.022638	0.92056	1	160	2	15671	ENSGALG00000014372
GO:0001525	angiogenesis	biological_process	0.022643	0.92056	7	160	265	15671	ENSGALG00000014365,ENSGALG00000011870,ENSGALG00000013342,ENSGALG00000000379,ENSGALG00000006594,ENSGALG00000003750,ENSGALG00000014922
GO:0090407	organophosphate biosynthetic process	biological_process	0.022655	0.92056	8	160	337	15671	ENSGALG00000014975,ENSGALG00000026011,ENSGALG00000016992,ENSGALG00000003570,ENSGALG00000002583,ENSGALG00000027269,ENSGALG00000009095,ENSGALG00000015529
GO:0009058	biosynthetic process	biological_process	0.022656	0.92056	50	160	3742	15671	ENSGALG00000014485,ENSGALG00000016972,ENSGALG00000006672,ENSGALG00000016997,ENSGALG00000015708,ENSGALG00000027269,ENSGALG00000003570,ENSGALG00000009929,ENSGALG00000015013,ENSGALG00000001774,ENSGALG00000014975,ENSGALG00000016995,ENSGALG00000017022,ENSGALG00000006427,ENSGALG00000017011,ENSGALG00000007769,ENSGALG00000014421,ENSGALG00000000755,ENSGALG00000002377,ENSGALG00000015599,ENSGALG00000014127,…
GO:0071886	1-(4-iodo-2,5-dimethoxyphenyl)propan-2-amine binding	molecular_function	0.022662	0.92056	1	160	2	15671	ENSGALG00000016992
GO:0009165	nucleotide biosynthetic process	biological_process	0.022772	0.92056	6	160	218	15671	ENSGALG00000003570,ENSGALG00000027269,ENSGALG00000014975,ENSGALG00000026011,ENSGALG00000009095,ENSGALG00000015529
GO:1903265	positive regulation of tumor necrosis factor-mediated signaling pathway	biological_process	0.022825	0.92056	1	160	2	15671	ENSGALG00000011562
GO:0035189	Rb-E2F complex	cellular_component	0.022921	0.92056	1	160	2	15671	ENSGALG00000016997
GO:0044087	regulation of cellular component biogenesis	biological_process	0.023	0.92056	10	160	455	15671	ENSGALG00000009929,ENSGALG00000016986,ENSGALG00000014485,ENSGALG00000014922,ENSGALG00000026306,ENSGALG00000011814,ENSGALG00000015012,ENSGALG00000014115,ENSGALG00000011562,ENSGALG00000015546
GO:0080135	regulation of cellular response to stress	biological_process	0.023058	0.92056	9	160	384	15671	ENSGALG00000017015,ENSGALG00000008701,ENSGALG00000015529,ENSGALG00000017011,ENSGALG00000012662,ENSGALG00000011870,ENSGALG00000020003,ENSGALG00000015546,ENSGALG00000011562
GO:0071822	protein complex subunit organization	biological_process	0.023074	0.92056	17	160	954	15671	ENSGALG00000011562,ENSGALG00000016959,ENSGALG00000006220,ENSGALG00000014957,ENSGALG00000017012,ENSGALG00000011814,ENSGALG00000014515,ENSGALG00000016986,ENSGALG00000017025,ENSGALG00000014115,ENSGALG00000014290,ENSGALG00000026306,ENSGALG00000016975,ENSGALG00000005716,ENSGALG00000015010,ENSGALG00000012913,ENSGALG00000009929
GO:0046544	development of secondary male sexual characteristics	biological_process	0.02309	0.92056	1	160	2	15671	ENSGALG00000009095
GO:0002528	regulation of vascular permeability involved in acute inflammatory response	biological_process	0.023101	0.92056	1	160	2	15671	ENSGALG00000026306
GO:0071133	alpha9-beta1 integrin-ADAM8 complex	cellular_component	0.023133	0.92056	1	160	2	15671	ENSGALG00000000379
GO:0097039	protein linear polyubiquitination	biological_process	0.023138	0.92056	1	160	2	15671	ENSGALG00000011562
GO:0048294	negative regulation of isotype switching to IgE isotypes	biological_process	0.023143	0.92056	1	160	2	15671	ENSGALG00000007769
GO:2000316	regulation of T-helper 17 type immune response	biological_process	0.023146	0.92056	1	160	2	15671	ENSGALG00000007769
GO:0002725	negative regulation of T cell cytokine production	biological_process	0.023146	0.92056	1	160	2	15671	ENSGALG00000007769
GO:0046110	xanthine metabolic process	biological_process	0.023147	0.92056	1	160	2	15671	ENSGALG00000008701
GO:0031134	sister chromatid biorientation	biological_process	0.023148	0.92056	1	160	2	15671	ENSGALG00000016997
GO:0036483	neuron intrinsic apoptotic signaling pathway in response to endoplasmic reticulum stress	biological_process	0.023148	0.92056	1	160	2	15671	ENSGALG00000011562
GO:1903381	regulation of endoplasmic reticulum stress-induced neuron intrinsic apoptotic signaling pathway	biological_process	0.023148	0.92056	1	160	2	15671	ENSGALG00000011562
GO:1903382	negative regulation of endoplasmic reticulum stress-induced neuron intrinsic apoptotic signaling pathway	biological_process	0.023148	0.92056	1	160	2	15671	ENSGALG00000011562
GO:0071008	U2-type post-mRNA release spliceosomal complex	cellular_component	0.023148	0.92056	1	160	2	15671	ENSGALG00000014395
GO:0071014	post-mRNA release spliceosomal complex	cellular_component	0.023148	0.92056	1	160	2	15671	ENSGALG00000014395
GO:2000383	regulation of ectoderm development	biological_process	0.023148	0.92056	1	160	2	15671	ENSGALG00000028872
GO:2000384	negative regulation of ectoderm development	biological_process	0.023148	0.92056	1	160	2	15671	ENSGALG00000028872
GO:0007538	primary sex determination	biological_process	0.023148	0.92056	1	160	2	15671	ENSGALG00000020003
GO:0007542	primary sex determination, germ-line	biological_process	0.023148	0.92056	1	160	2	15671	ENSGALG00000020003
GO:0018992	germ-line sex determination	biological_process	0.023148	0.92056	1	160	2	15671	ENSGALG00000020003
GO:0019100	male germ-line sex determination	biological_process	0.023148	0.92056	1	160	2	15671	ENSGALG00000020003
GO:0004008	copper-exporting ATPase activity	molecular_function	0.023148	0.92056	1	160	2	15671	ENSGALG00000017021
GO:0043682	copper-transporting ATPase activity	molecular_function	0.023148	0.92056	1	160	2	15671	ENSGALG00000017021
GO:0060003	copper ion export	biological_process	0.023148	0.92056	1	160	2	15671	ENSGALG00000017021
GO:0016726	oxidoreductase activity, acting on CH or CH2 groups, NAD or NADP as acceptor	molecular_function	0.023148	0.92056	1	160	2	15671	ENSGALG00000008701
GO:0061091	regulation of phospholipid translocation	biological_process	0.023148	0.92056	1	160	2	15671	ENSGALG00000014236
GO:0061092	positive regulation of phospholipid translocation	biological_process	0.023148	0.92056	1	160	2	15671	ENSGALG00000014236
GO:0008281	sulfonylurea receptor activity	molecular_function	0.023148	0.92056	1	160	2	15671	ENSGALG00000006172
GO:0098590	plasma membrane region	cellular_component	0.02325	0.92143	9	160	378	15671	ENSGALG00000006220,ENSGALG00000014975,ENSGALG00000017021,ENSGALG00000000379,ENSGALG00000014372,ENSGALG00000014496,ENSGALG00000017044,ENSGALG00000015010,ENSGALG00000007332
GO:0060170	ciliary membrane	cellular_component	0.023275	0.92143	2	160	22	15671	ENSGALG00000014496,ENSGALG00000014975
GO:0097285	cell-type specific apoptotic process	biological_process	0.023366	0.92296	7	160	269	15671	ENSGALG00000015708,ENSGALG00000011870,ENSGALG00000016997,ENSGALG00000011562,ENSGALG00000015013,ENSGALG00000014922,ENSGALG00000015529
GO:0050709	negative regulation of protein secretion	biological_process	0.023712	0.93453	3	160	60	15671	ENSGALG00000011562,ENSGALG00000007769,ENSGALG00000001774
GO:0044248	cellular catabolic process	biological_process	0.023784	0.93476	18	160	1028	15671	ENSGALG00000017015,ENSGALG00000016992,ENSGALG00000014510,ENSGALG00000014378,ENSGALG00000026849,ENSGALG00000003750,ENSGALG00000017011,ENSGALG00000009875,ENSGALG00000015591,ENSGALG00000011870,ENSGALG00000015546,ENSGALG00000011562,ENSGALG00000008701,ENSGALG00000016997,ENSGALG00000014505,ENSGALG00000014290,ENSGALG00000016994,ENSGALG00000016991
GO:1901575	organic substance catabolic process	biological_process	0.023825	0.93476	17	160	948	15671	ENSGALG00000002377,ENSGALG00000014510,ENSGALG00000016992,ENSGALG00000017015,ENSGALG00000003750,ENSGALG00000017011,ENSGALG00000014378,ENSGALG00000026849,ENSGALG00000011870,ENSGALG00000015591,ENSGALG00000009875,ENSGALG00000011562,ENSGALG00000016997,ENSGALG00000008701,ENSGALG00000016994,ENSGALG00000014290,ENSGALG00000016991
GO:0019725	cellular homeostasis	biological_process	0.023957	0.93785	9	160	396	15671	ENSGALG00000016992,ENSGALG00000003750,ENSGALG00000015529,ENSGALG00000011870,ENSGALG00000014372,ENSGALG00000014290,ENSGALG00000011562,ENSGALG00000017021,ENSGALG00000026011
GO:1901576	organic substance biosynthetic process	biological_process	0.024267	0.94789	49	160	3664	15671	ENSGALG00000017025,ENSGALG00000014365,ENSGALG00000009095,ENSGALG00000026306,ENSGALG00000015529,ENSGALG00000014508,ENSGALG00000006074,ENSGALG00000002583,ENSGALG00000016980,ENSGALG00000015549,ENSGALG00000016947,ENSGALG00000026011,ENSGALG00000014516,ENSGALG00000011562,ENSGALG00000013342,ENSGALG00000016996,ENSGALG00000015015,ENSGALG00000015009,ENSGALG00000016974,ENSGALG00000026470,ENSGALG00000011814,…
GO:1901137	carbohydrate derivative biosynthetic process	biological_process	0.024525	0.95583	10	160	476	15671	ENSGALG00000015529,ENSGALG00000009095,ENSGALG00000027269,ENSGALG00000016980,ENSGALG00000026011,ENSGALG00000014975,ENSGALG00000012662,ENSGALG00000006594,ENSGALG00000015015,ENSGALG00000016996
GO:1901293	nucleoside phosphate biosynthetic process	biological_process	0.024784	0.96127	6	160	222	15671	ENSGALG00000015529,ENSGALG00000026011,ENSGALG00000014975,ENSGALG00000009095,ENSGALG00000027269,ENSGALG00000003570
GO:1901216	positive regulation of neuron death	biological_process	0.024788	0.96127	2	160	22	15671	ENSGALG00000015708,ENSGALG00000011562
GO:0051783	regulation of nuclear division	biological_process	0.024906	0.96127	4	160	105	15671	ENSGALG00000015013,ENSGALG00000014378,ENSGALG00000016997,ENSGALG00000015708
GO:0034645	cellular macromolecule biosynthetic process	biological_process	0.02501	0.96127	41	160	2964	15671	ENSGALG00000011562,ENSGALG00000026011,ENSGALG00000014516,ENSGALG00000016996,ENSGALG00000013342,ENSGALG00000015009,ENSGALG00000015015,ENSGALG00000016974,ENSGALG00000026470,ENSGALG00000011814,ENSGALG00000014386,ENSGALG00000014954,ENSGALG00000017025,ENSGALG00000014365,ENSGALG00000026306,ENSGALG00000015529,ENSGALG00000014508,ENSGALG00000015549,ENSGALG00000006074,ENSGALG00000016980,ENSGALG00000016947,…
GO:0006165	nucleoside diphosphate phosphorylation	biological_process	0.025167	0.96127	3	160	60	15671	ENSGALG00000002377,ENSGALG00000011870,ENSGALG00000016992
GO:0071772	response to BMP	biological_process	0.025168	0.96127	4	160	106	15671	ENSGALG00000014365,ENSGALG00000009929,ENSGALG00000015013,ENSGALG00000001774
GO:0071773	cellular response to BMP stimulus	biological_process	0.025168	0.96127	4	160	106	15671	ENSGALG00000015013,ENSGALG00000001774,ENSGALG00000014365,ENSGALG00000009929
GO:0042826	histone deacetylase binding	molecular_function	0.025193	0.96127	3	160	57	15671	ENSGALG00000011562,ENSGALG00000007769,ENSGALG00000011870
GO:0060317	cardiac epithelial to mesenchymal transition	biological_process	0.02525	0.96127	2	160	24	15671	ENSGALG00000014365,ENSGALG00000015013
GO:0002376	immune system process	biological_process	0.025251	0.96127	20	160	1220	15671	ENSGALG00000014127,ENSGALG00000011870,ENSGALG00000022733,ENSGALG00000017011,ENSGALG00000003750,ENSGALG00000007769,ENSGALG00000016986,ENSGALG00000016300,ENSGALG00000014365,ENSGALG00000014509,ENSGALG00000000379,ENSGALG00000014290,ENSGALG00000014505,ENSGALG00000026306,ENSGALG00000014508,ENSGALG00000014922,ENSGALG00000016947,ENSGALG00000016997,ENSGALG00000002583,ENSGALG00000006074
GO:0032502	developmental process	biological_process	0.025268	0.96127	47	160	3409	15671	ENSGALG00000015608,ENSGALG00000016947,ENSGALG00000012913,ENSGALG00000006074,ENSGALG00000008701,ENSGALG00000026306,ENSGALG00000015529,ENSGALG00000009095,ENSGALG00000017023,ENSGALG00000014365,ENSGALG00000012006,ENSGALG00000000379,ENSGALG00000016992,ENSGALG00000017024,ENSGALG00000014514,ENSGALG00000026849,ENSGALG00000014496,ENSGALG00000007138,ENSGALG00000006236,ENSGALG00000015015,ENSGALG00000013342,…
GO:1903708	positive regulation of hemopoiesis	biological_process	0.025759	0.97784	4	160	105	15671	ENSGALG00000026306,ENSGALG00000007769,ENSGALG00000011870,ENSGALG00000016997
GO:0005622	intracellular	cellular_component	0.026268	0.995	102	160	8666	15671	ENSGALG00000016991,ENSGALG00000018557,ENSGALG00000017009,ENSGALG00000014425,ENSGALG00000011878,ENSGALG00000015012,ENSGALG00000017044,ENSGALG00000016981,ENSGALG00000014485,ENSGALG00000014922,ENSGALG00000005716,ENSGALG00000007332,ENSGALG00000015037,ENSGALG00000015708,ENSGALG00000014236,ENSGALG00000017026,ENSGALG00000015531,ENSGALG00000016984,ENSGALG00000015546,ENSGALG00000006594,ENSGALG00000017011,…
GO:0031694	alpha-2A adrenergic receptor binding	molecular_function	0.026368	0.99666	1	160	3	15671	ENSGALG00000015608
GO:0051128	regulation of cellular component organization	biological_process	0.026494	0.99752	22	160	1332	15671	ENSGALG00000009929,ENSGALG00000015708,ENSGALG00000014236,ENSGALG00000016997,ENSGALG00000014922,ENSGALG00000026306,ENSGALG00000015012,ENSGALG00000014115,ENSGALG00000000379,ENSGALG00000017025,ENSGALG00000015013,ENSGALG00000016986,ENSGALG00000002377,ENSGALG00000011814,ENSGALG00000014378,ENSGALG00000026849,ENSGALG00000007769,ENSGALG00000014957,ENSGALG00000011870,ENSGALG00000002123,ENSGALG00000015546,…
GO:0043618	regulation of transcription from RNA polymerase II promoter in response to stress	biological_process	0.02655	0.99752	2	160	24	15671	ENSGALG00000014365,ENSGALG00000011870
GO:0000209	protein polyubiquitination	biological_process	0.026562	0.99752	4	160	106	15671	ENSGALG00000011562,ENSGALG00000014378,ENSGALG00000006461,ENSGALG00000014290
GO:0050890	cognition	biological_process	0.026796	1	5	160	156	15671	ENSGALG00000011562,ENSGALG00000014975,ENSGALG00000015528,ENSGALG00000011870,ENSGALG00000014236
GO:0016799	hydrolase activity, hydrolyzing N-glycosyl compounds	molecular_function	0.026825	1	2	160	26	15671	ENSGALG00000014509,ENSGALG00000014508
GO:0071453	cellular response to oxygen levels	biological_process	0.027033	1	3	160	61	15671	ENSGALG00000011870,ENSGALG00000014365,ENSGALG00000014516
GO:0044724	single-organism carbohydrate catabolic process	biological_process	0.027059	1	3	160	60	15671	ENSGALG00000016992,ENSGALG00000002377,ENSGALG00000011870
GO:0046879	hormone secretion	biological_process	0.027242	1	5	160	166	15671	ENSGALG00000011870,ENSGALG00000009875,ENSGALG00000016992,ENSGALG00000011562,ENSGALG00000026011
GO:0002757	immune response-activating signal transduction	biological_process	0.027343	1	5	160	158	15671	ENSGALG00000016947,ENSGALG00000003750,ENSGALG00000014127,ENSGALG00000007769,ENSGALG00000014508
GO:0003197	endocardial cushion development	biological_process	0.02752	1	2	160	25	15671	ENSGALG00000014365,ENSGALG00000015013
GO:0016849	phosphorus-oxygen lyase activity	molecular_function	0.02763	1	2	160	24	15671	ENSGALG00000014508,ENSGALG00000014509
GO:0006203	dGTP catabolic process	biological_process	0.027658	1	1	160	3	15671	ENSGALG00000016994
GO:0005929	cilium	cellular_component	0.027829	1	7	160	273	15671	ENSGALG00000014514,ENSGALG00000015037,ENSGALG00000027269,ENSGALG00000011870,ENSGALG00000014975,ENSGALG00000015029,ENSGALG00000014496
GO:0051252	regulation of RNA metabolic process	biological_process	0.028069	1	31	160	2103	15671	ENSGALG00000001774,ENSGALG00000017025,ENSGALG00000015013,ENSGALG00000016995,ENSGALG00000014365,ENSGALG00000026306,ENSGALG00000015529,ENSGALG00000014508,ENSGALG00000016972,ENSGALG00000014485,ENSGALG00000009929,ENSGALG00000016997,ENSGALG00000016947,ENSGALG00000006074,ENSGALG00000015549,ENSGALG00000015708,ENSGALG00000026011,ENSGALG00000015599,ENSGALG00000014127,ENSGALG00000011562,ENSGALG00000009875,…
GO:0045077	negative regulation of interferon-gamma biosynthetic process	biological_process	0.028088	1	1	160	3	15671	ENSGALG00000007769
GO:0008152	metabolic process	biological_process	0.028404	1	99	160	8342	15671	ENSGALG00000006334,ENSGALG00000017019,ENSGALG00000006427,ENSGALG00000016995,ENSGALG00000017022,ENSGALG00000015537,ENSGALG00000014975,ENSGALG00000020003,ENSGALG00000015013,ENSGALG00000009929,ENSGALG00000003570,ENSGALG00000016997,ENSGALG00000006672,ENSGALG00000016972,ENSGALG00000012662,ENSGALG00000009875,ENSGALG00000011870,ENSGALG00000017032,ENSGALG00000014127,ENSGALG00000016959,ENSGALG00000015599,…
GO:2000053	regulation of Wnt signaling pathway involved in dorsal/ventral axis specification	biological_process	0.028489	1	1	160	3	15671	ENSGALG00000009929
GO:0001992	regulation of systemic arterial blood pressure by vasopressin	biological_process	0.028563	1	1	160	3	15671	ENSGALG00000014975
GO:2000698	positive regulation of epithelial cell differentiation involved in kidney development	biological_process	0.02857	1	1	160	3	15671	ENSGALG00000014496
GO:0007167	enzyme linked receptor protein signaling pathway	biological_process	0.028649	1	11	160	538	15671	ENSGALG00000014505,ENSGALG00000009929,ENSGALG00000015708,ENSGALG00000008701,ENSGALG00000015608,ENSGALG00000001774,ENSGALG00000014127,ENSGALG00000015013,ENSGALG00000000379,ENSGALG00000014365,ENSGALG00000011870
GO:0009914	hormone transport	biological_process	0.028672	1	5	160	168	15671	ENSGALG00000011870,ENSGALG00000009875,ENSGALG00000016992,ENSGALG00000011562,ENSGALG00000026011
GO:1903362	regulation of cellular protein catabolic process	biological_process	0.028721	1	5	160	161	15671	ENSGALG00000014510,ENSGALG00000014290,ENSGALG00000016997,ENSGALG00000014378,ENSGALG00000011562
GO:0006875	cellular metal ion homeostasis	biological_process	0.028779	1	6	160	220	15671	ENSGALG00000026011,ENSGALG00000017021,ENSGALG00000015529,ENSGALG00000003750,ENSGALG00000016992,ENSGALG00000011870
GO:0004966	galanin receptor activity	molecular_function	0.028825	1	1	160	3	15671	ENSGALG00000026011
GO:0032446	protein modification by small protein conjugation	biological_process	0.028865	1	9	160	400	15671	ENSGALG00000014290,ENSGALG00000006461,ENSGALG00000011562,ENSGALG00000003861,ENSGALG00000015708,ENSGALG00000014378,ENSGALG00000026849,ENSGALG00000011682,ENSGALG00000017011
GO:0051049	regulation of transport	biological_process	0.029049	1	17	160	985	15671	ENSGALG00000015012,ENSGALG00000001774,ENSGALG00000014236,ENSGALG00000015529,ENSGALG00000009875,ENSGALG00000002123,ENSGALG00000011870,ENSGALG00000014957,ENSGALG00000026011,ENSGALG00000006220,ENSGALG00000011562,ENSGALG00000016986,ENSGALG00000016992,ENSGALG00000026849,ENSGALG00000017012,ENSGALG00000003750,ENSGALG00000007769
GO:0001047	core promoter binding	molecular_function	0.029258	1	4	160	108	15671	ENSGALG00000007769,ENSGALG00000013342,ENSGALG00000016997,ENSGALG00000014365
GO:0046292	formaldehyde metabolic process	biological_process	0.029328	1	1	160	3	15671	ENSGALG00000016991
GO:0031327	negative regulation of cellular biosynthetic process	biological_process	0.029467	1	15	160	833	15671	ENSGALG00000014516,ENSGALG00000026011,ENSGALG00000015013,ENSGALG00000014365,ENSGALG00000016996,ENSGALG00000026306,ENSGALG00000015529,ENSGALG00000011814,ENSGALG00000014508,ENSGALG00000017011,ENSGALG00000007769,ENSGALG00000016997,ENSGALG00000006074,ENSGALG00000015708,ENSGALG00000002377
GO:0009894	regulation of catabolic process	biological_process	0.029617	1	9	160	404	15671	ENSGALG00000014378,ENSGALG00000017011,ENSGALG00000014510,ENSGALG00000016992,ENSGALG00000016997,ENSGALG00000015546,ENSGALG00000011562,ENSGALG00000014290,ENSGALG00000011870
GO:0046483	heterocycle metabolic process	biological_process	0.029744	1	48	160	3581	15671	ENSGALG00000016947,ENSGALG00000006074,ENSGALG00000008701,ENSGALG00000015549,ENSGALG00000026306,ENSGALG00000014508,ENSGALG00000015529,ENSGALG00000009095,ENSGALG00000014365,ENSGALG00000017025,ENSGALG00000014954,ENSGALG00000016992,ENSGALG00000014386,ENSGALG00000011814,ENSGALG00000016974,ENSGALG00000026470,ENSGALG00000006236,ENSGALG00000015009,ENSGALG00000015015,ENSGALG00000013342,ENSGALG00000026011,…
GO:0042221	response to chemical	biological_process	0.029744	1	27	160	1784	15671	ENSGALG00000018557,ENSGALG00000014975,ENSGALG00000017021,ENSGALG00000001774,ENSGALG00000015013,ENSGALG00000014290,ENSGALG00000000379,ENSGALG00000014365,ENSGALG00000009095,ENSGALG00000015529,ENSGALG00000014508,ENSGALG00000014505,ENSGALG00000009929,ENSGALG00000006074,ENSGALG00000015708,ENSGALG00000008701,ENSGALG00000016997,ENSGALG00000014516,ENSGALG00000014127,ENSGALG00000011562,ENSGALG00000013342,…
GO:0007154	cell communication	biological_process	0.029779	1	50	160	3746	15671	ENSGALG00000011562,ENSGALG00000026011,ENSGALG00000022733,ENSGALG00000011432,ENSGALG00000015029,ENSGALG00000014514,ENSGALG00000016986,ENSGALG00000016992,ENSGALG00000015626,ENSGALG00000000379,ENSGALG00000014365,ENSGALG00000006575,ENSGALG00000014290,ENSGALG00000014505,ENSGALG00000009095,ENSGALG00000014508,ENSGALG00000026306,ENSGALG00000015529,ENSGALG00000002583,ENSGALG00000008701,ENSGALG00000012913,…
GO:0000049	tRNA binding	molecular_function	0.029864	1	2	160	25	15671	ENSGALG00000014386,ENSGALG00000006427
GO:0039706	co-receptor binding	molecular_function	0.02992	1	1	160	3	15671	ENSGALG00000001774
GO:0070405	ammonium ion binding	molecular_function	0.029946	1	2	160	27	15671	ENSGALG00000014975,ENSGALG00000016992
GO:0019894	kinesin binding	molecular_function	0.029993	1	2	160	25	15671	ENSGALG00000006220,ENSGALG00000015528
GO:0035624	receptor transactivation	biological_process	0.030068	1	1	160	3	15671	ENSGALG00000015608
GO:0035625	epidermal growth factor-activated receptor transactivation by G-protein coupled receptor signaling pathway	biological_process	0.030068	1	1	160	3	15671	ENSGALG00000015608
GO:0021983	pituitary gland development	biological_process	0.030085	1	2	160	28	15671	ENSGALG00000009875,ENSGALG00000014365
GO:0006725	cellular aromatic compound metabolic process	biological_process	0.030118	1	48	160	3585	15671	ENSGALG00000014395,ENSGALG00000007769,ENSGALG00000017011,ENSGALG00000017015,ENSGALG00000002377,ENSGALG00000014971,ENSGALG00000014421,ENSGALG00000017018,ENSGALG00000014127,ENSGALG00000015599,ENSGALG00000009875,ENSGALG00000005336,ENSGALG00000011870,ENSGALG00000016972,ENSGALG00000014485,ENSGALG00000009929,ENSGALG00000027269,ENSGALG00000015708,ENSGALG00000003570,ENSGALG00000016997,ENSGALG00000014975,…
GO:0051541	elastin metabolic process	biological_process	0.030229	1	1	160	3	15671	ENSGALG00000011870
GO:0001994	norepinephrine-epinephrine vasoconstriction involved in regulation of systemic arterial blood pressure	biological_process	0.030315	1	1	160	3	15671	ENSGALG00000014975
GO:0002764	immune response-regulating signaling pathway	biological_process	0.03038	1	5	160	163	15671	ENSGALG00000016947,ENSGALG00000003750,ENSGALG00000014127,ENSGALG00000007769,ENSGALG00000014508
GO:1902953	positive regulation of ER to Golgi vesicle-mediated transport	biological_process	0.030443	1	1	160	3	15671	ENSGALG00000015012
GO:0065003	macromolecular complex assembly	biological_process	0.030681	1	15	160	849	15671	ENSGALG00000016972,ENSGALG00000026306,ENSGALG00000011814,ENSGALG00000016975,ENSGALG00000005716,ENSGALG00000017012,ENSGALG00000015010,ENSGALG00000016986,ENSGALG00000014515,ENSGALG00000009929,ENSGALG00000016959,ENSGALG00000011562,ENSGALG00000006220,ENSGALG00000014290,ENSGALG00000014115
GO:0043583	ear development	biological_process	0.030716	1	5	160	168	15671	ENSGALG00000014365,ENSGALG00000015015,ENSGALG00000013342,ENSGALG00000015708,ENSGALG00000015013
GO:0061316	canonical Wnt signaling pathway involved in heart development	biological_process	0.030901	1	1	160	3	15671	ENSGALG00000014365
GO:0019896	axon transport of mitochondrion	biological_process	0.030938	1	1	160	3	15671	ENSGALG00000011870
GO:0032914	positive regulation of transforming growth factor beta1 production	biological_process	0.030939	1	1	160	3	15671	ENSGALG00000007769
GO:0009890	negative regulation of biosynthetic process	biological_process	0.030943	1	15	160	839	15671	ENSGALG00000007769,ENSGALG00000017011,ENSGALG00000026306,ENSGALG00000011814,ENSGALG00000015529,ENSGALG00000014508,ENSGALG00000015708,ENSGALG00000006074,ENSGALG00000002377,ENSGALG00000016997,ENSGALG00000015013,ENSGALG00000026011,ENSGALG00000014516,ENSGALG00000016996,ENSGALG00000014365
GO:0016052	carbohydrate catabolic process	biological_process	0.030958	1	3	160	63	15671	ENSGALG00000011870,ENSGALG00000002377,ENSGALG00000016992
GO:0045596	negative regulation of cell differentiation	biological_process	0.031088	1	8	160	355	15671	ENSGALG00000012913,ENSGALG00000008701,ENSGALG00000015708,ENSGALG00000007138,ENSGALG00000007769,ENSGALG00000009875,ENSGALG00000014365,ENSGALG00000015013
GO:0007169	transmembrane receptor protein tyrosine kinase signaling pathway	biological_process	0.031091	1	8	160	343	15671	ENSGALG00000014505,ENSGALG00000008701,ENSGALG00000015708,ENSGALG00000015608,ENSGALG00000014127,ENSGALG00000000379,ENSGALG00000011870,ENSGALG00000014365
GO:0060349	bone morphogenesis	biological_process	0.031331	1	3	160	67	15671	ENSGALG00000015037,ENSGALG00000015708,ENSGALG00000015013
GO:0005654	nucleoplasm	cellular_component	0.031412	1	22	160	1361	15671	ENSGALG00000015547,ENSGALG00000016991,ENSGALG00000015013,ENSGALG00000016995,ENSGALG00000014115,ENSGALG00000006334,ENSGALG00000011878,ENSGALG00000016972,ENSGALG00000016947,ENSGALG00000012913,ENSGALG00000016997,ENSGALG00000016980,ENSGALG00000016984,ENSGALG00000028872,ENSGALG00000009875,ENSGALG00000011870,ENSGALG00000014395,ENSGALG00000016974,ENSGALG00000026470,ENSGALG00000007138,ENSGALG00000017015,…
GO:0016328	lateral plasma membrane	cellular_component	0.031448	1	2	160	26	15671	ENSGALG00000007332,ENSGALG00000015010
GO:0045446	endothelial cell differentiation	biological_process	0.031459	1	3	160	63	15671	ENSGALG00000014365,ENSGALG00000008701,ENSGALG00000014922
GO:0042435	indole-containing compound biosynthetic process	biological_process	0.031552	1	1	160	3	15671	ENSGALG00000006236
GO:0008088	axon cargo transport	biological_process	0.031597	1	2	160	27	15671	ENSGALG00000002726,ENSGALG00000011870
GO:1902255	positive regulation of intrinsic apoptotic signaling pathway by p53 class mediator	biological_process	0.031644	1	1	160	3	15671	ENSGALG00000015013
GO:0045085	negative regulation of interleukin-2 biosynthetic process	biological_process	0.031655	1	1	160	3	15671	ENSGALG00000007769
GO:0030890	positive regulation of B cell proliferation	biological_process	0.031788	1	2	160	28	15671	ENSGALG00000014509,ENSGALG00000014508
GO:0060633	negative regulation of transcription initiation from RNA polymerase II promoter	biological_process	0.031834	1	1	160	3	15671	ENSGALG00000026306
GO:2000143	negative regulation of DNA-templated transcription, initiation	biological_process	0.031834	1	1	160	3	15671	ENSGALG00000026306
GO:0090100	positive regulation of transmembrane receptor protein serine/threonine kinase signaling pathway	biological_process	0.031912	1	3	160	65	15671	ENSGALG00000001774,ENSGALG00000015013,ENSGALG00000014365
GO:0051525	NFAT protein binding	molecular_function	0.031986	1	1	160	3	15671	ENSGALG00000007769
GO:0051155	positive regulation of striated muscle cell differentiation	biological_process	0.032031	1	2	160	27	15671	ENSGALG00000017023,ENSGALG00000014365
GO:0043392	negative regulation of DNA binding	biological_process	0.032117	1	2	160	27	15671	ENSGALG00000015013,ENSGALG00000026306
GO:1903358	regulation of Golgi organization	biological_process	0.032135	1	1	160	3	15671	ENSGALG00000015012
GO:0010513	positive regulation of phosphatidylinositol biosynthetic process	biological_process	0.032141	1	1	160	3	15671	ENSGALG00000016992
GO:0042446	hormone biosynthetic process	biological_process	0.032141	1	2	160	28	15671	ENSGALG00000009095,ENSGALG00000011870
GO:0010821	regulation of mitochondrion organization	biological_process	0.032145	1	4	160	116	15671	ENSGALG00000002123,ENSGALG00000011870,ENSGALG00000011562,ENSGALG00000026849
GO:0000774	adenyl-nucleotide exchange factor activity	molecular_function	0.032321	1	1	160	4	15671	ENSGALG00000015549
GO:0045591	positive regulation of regulatory T cell differentiation	biological_process	0.032343	1	1	160	3	15671	ENSGALG00000007769
GO:0051259	protein oligomerization	biological_process	0.032387	1	6	160	227	15671	ENSGALG00000005716,ENSGALG00000016975,ENSGALG00000017012,ENSGALG00000006220,ENSGALG00000016959,ENSGALG00000014515
GO:0090575	RNA polymerase II transcription factor complex	cellular_component	0.032447	1	3	160	67	15671	ENSGALG00000016974,ENSGALG00000016997,ENSGALG00000011870
GO:0032370	positive regulation of lipid transport	biological_process	0.032516	1	2	160	27	15671	ENSGALG00000026011,ENSGALG00000014236
GO:0043169	cation binding	molecular_function	0.03252	1	37	160	2587	15671	ENSGALG00000018557,ENSGALG00000014975,ENSGALG00000017019,ENSGALG00000011878,ENSGALG00000006334,ENSGALG00000006427,ENSGALG00000016972,ENSGALG00000014922,ENSGALG00000016985,ENSGALG00000007332,ENSGALG00000014236,ENSGALG00000016984,ENSGALG00000014372,ENSGALG00000007769,ENSGALG00000017011,ENSGALG00000003750,ENSGALG00000015000,ENSGALG00000011682,ENSGALG00000002377,ENSGALG00000014510,ENSGALG00000017006,…
GO:0015114	phosphate ion transmembrane transporter activity	molecular_function	0.032574	1	1	160	3	15671	ENSGALG00000014372
GO:0090427	activation of meiosis	biological_process	0.03261	1	1	160	3	15671	ENSGALG00000015013
GO:0035880	embryonic nail plate morphogenesis	biological_process	0.03261	1	1	160	3	15671	ENSGALG00000015013
GO:0035907	dorsal aorta development	biological_process	0.03262	1	1	160	3	15671	ENSGALG00000014365
GO:0035912	dorsal aorta morphogenesis	biological_process	0.03262	1	1	160	3	15671	ENSGALG00000014365
GO:0016520	growth hormone-releasing hormone receptor activity	molecular_function	0.032653	1	1	160	3	15671	ENSGALG00000017003
GO:1903364	positive regulation of cellular protein catabolic process	biological_process	0.03274	1	3	160	67	15671	ENSGALG00000011562,ENSGALG00000014510,ENSGALG00000016997
GO:0004871	signal transducer activity	molecular_function	0.032766	1	16	160	930	15671	ENSGALG00000026011,ENSGALG00000022733,ENSGALG00000011870,ENSGALG00000017003,ENSGALG00000005259,ENSGALG00000003750,ENSGALG00000017011,ENSGALG00000016992,ENSGALG00000020003,ENSGALG00000014975,ENSGALG00000006172,ENSGALG00000015626,ENSGALG00000006575,ENSGALG00000009095,ENSGALG00000015708,ENSGALG00000015608
GO:0043620	regulation of DNA-templated transcription in response to stress	biological_process	0.032813	1	2	160	27	15671	ENSGALG00000014365,ENSGALG00000011870
GO:0009719	response to endogenous stimulus	biological_process	0.032843	1	13	160	698	15671	ENSGALG00000009929,ENSGALG00000015708,ENSGALG00000006074,ENSGALG00000009095,ENSGALG00000014505,ENSGALG00000003750,ENSGALG00000014372,ENSGALG00000000379,ENSGALG00000014365,ENSGALG00000014975,ENSGALG00000014516,ENSGALG00000001774,ENSGALG00000015013
GO:2000138	positive regulation of cell proliferation involved in heart morphogenesis	biological_process	0.032869	1	1	160	3	15671	ENSGALG00000014365
GO:0004784	superoxide dismutase activity	molecular_function	0.032873	1	1	160	4	15671	ENSGALG00000018557
GO:0016721	oxidoreductase activity, acting on superoxide radicals as acceptor	molecular_function	0.032873	1	1	160	4	15671	ENSGALG00000018557
GO:0009957	epidermal cell fate specification	biological_process	0.03289	1	1	160	3	15671	ENSGALG00000014365
GO:0002193	MAML1-RBP-Jkappa- ICN1 complex	cellular_component	0.03289	1	1	160	3	15671	ENSGALG00000014365
GO:0010823	negative regulation of mitochondrion organization	biological_process	0.03295	1	2	160	30	15671	ENSGALG00000026849,ENSGALG00000011562
GO:0046070	dGTP metabolic process	biological_process	0.032995	1	1	160	4	15671	ENSGALG00000016994
GO:0010467	gene expression	biological_process	0.03306	1	43	160	3191	15671	ENSGALG00000015599,ENSGALG00000014127,ENSGALG00000009875,ENSGALG00000011870,ENSGALG00000014395,ENSGALG00000017011,ENSGALG00000007769,ENSGALG00000017015,ENSGALG00000017018,ENSGALG00000014421,ENSGALG00000002377,ENSGALG00000001774,ENSGALG00000020003,ENSGALG00000015013,ENSGALG00000006427,ENSGALG00000016995,ENSGALG00000006672,ENSGALG00000014485,ENSGALG00000016972,ENSGALG00000009929,ENSGALG00000016997,…
GO:0071921	cohesin localization to chromatin	biological_process	0.033085	1	1	160	3	15671	ENSGALG00000016997
GO:0071922	regulation of cohesin localization to chromatin	biological_process	0.033085	1	1	160	3	15671	ENSGALG00000016997
GO:0033092	positive regulation of immature T cell proliferation in thymus	biological_process	0.033171	1	1	160	3	15671	ENSGALG00000007769
GO:0021778	oligodendrocyte cell fate specification	biological_process	0.033177	1	1	160	3	15671	ENSGALG00000006074
GO:0021779	oligodendrocyte cell fate commitment	biological_process	0.033177	1	1	160	3	15671	ENSGALG00000006074
GO:0021780	glial cell fate specification	biological_process	0.033177	1	1	160	3	15671	ENSGALG00000006074
GO:0032962	positive regulation of inositol trisphosphate biosynthetic process	biological_process	0.033202	1	1	160	3	15671	ENSGALG00000009095
GO:0014031	mesenchymal cell development	biological_process	0.033343	1	4	160	117	15671	ENSGALG00000015013,ENSGALG00000011870,ENSGALG00000014365,ENSGALG00000013342
GO:0001666	response to hypoxia	biological_process	0.033373	1	4	160	113	15671	ENSGALG00000018557,ENSGALG00000014516,ENSGALG00000014365,ENSGALG00000011870
GO:0000015	phosphopyruvate hydratase complex	cellular_component	0.033586	1	1	160	3	15671	ENSGALG00000002377
GO:0004634	phosphopyruvate hydratase activity	molecular_function	0.033586	1	1	160	3	15671	ENSGALG00000002377
GO:0044341	sodium-dependent phosphate transport	biological_process	0.033683	1	1	160	3	15671	ENSGALG00000014372
GO:0016070	RNA metabolic process	biological_process	0.033737	1	37	160	2644	15671	ENSGALG00000014395,ENSGALG00000017011,ENSGALG00000007769,ENSGALG00000017015,ENSGALG00000014421,ENSGALG00000017018,ENSGALG00000002377,ENSGALG00000015599,ENSGALG00000014127,ENSGALG00000009875,ENSGALG00000011870,ENSGALG00000014485,ENSGALG00000016972,ENSGALG00000009929,ENSGALG00000016997,ENSGALG00000015708,ENSGALG00000001774,ENSGALG00000015013,ENSGALG00000016995,ENSGALG00000006427,ENSGALG00000011814,…
GO:0060341	regulation of cellular localization	biological_process	0.033882	1	13	160	703	15671	ENSGALG00000011562,ENSGALG00000001774,ENSGALG00000026011,ENSGALG00000002123,ENSGALG00000011870,ENSGALG00000009875,ENSGALG00000015012,ENSGALG00000003750,ENSGALG00000007769,ENSGALG00000026849,ENSGALG00000016997,ENSGALG00000016992,ENSGALG00000016986
GO:0071107	response to parathyroid hormone	biological_process	0.033991	1	1	160	4	15671	ENSGALG00000009929
GO:0005375	copper ion transmembrane transporter activity	molecular_function	0.034035	1	1	160	3	15671	ENSGALG00000017021
GO:0035434	copper ion transmembrane transport	biological_process	0.034035	1	1	160	3	15671	ENSGALG00000017021
GO:0002513	tolerance induction to self antigen	biological_process	0.034132	1	1	160	3	15671	ENSGALG00000007769
GO:1903215	negative regulation of protein targeting to mitochondrion	biological_process	0.034145	1	1	160	3	15671	ENSGALG00000026849
GO:1903201	regulation of oxidative stress-induced cell death	biological_process	0.034156	1	2	160	27	15671	ENSGALG00000011562,ENSGALG00000011870
GO:0045829	negative regulation of isotype switching	biological_process	0.034202	1	1	160	3	15671	ENSGALG00000007769
GO:0032714	negative regulation of interleukin-5 production	biological_process	0.034235	1	1	160	3	15671	ENSGALG00000007769
GO:0071930	negative regulation of transcription involved in G1/S transition of mitotic cell cycle	biological_process	0.034298	1	1	160	3	15671	ENSGALG00000016997
GO:0002069	columnar/cuboidal epithelial cell maturation	biological_process	0.034344	1	1	160	3	15671	ENSGALG00000011870
GO:0051582	positive regulation of neurotransmitter uptake	biological_process	0.034353	1	1	160	3	15671	ENSGALG00000011562
GO:0036293	response to decreased oxygen levels	biological_process	0.034371	1	4	160	114	15671	ENSGALG00000011870,ENSGALG00000014365,ENSGALG00000014516,ENSGALG00000018557
GO:0045136	development of secondary sexual characteristics	biological_process	0.034382	1	1	160	3	15671	ENSGALG00000009095
GO:0060193	positive regulation of lipase activity	biological_process	0.034385	1	2	160	28	15671	ENSGALG00000016992,ENSGALG00000015708
GO:0031064	negative regulation of histone deacetylation	biological_process	0.034418	1	1	160	3	15671	ENSGALG00000007769
GO:1903347	negative regulation of bicellular tight junction assembly	biological_process	0.034447	1	1	160	3	15671	ENSGALG00000014922
GO:0002159	desmosome assembly	biological_process	0.034494	1	1	160	3	15671	ENSGALG00000012913
GO:0048496	maintenance of organ identity	biological_process	0.034496	1	1	160	3	15671	ENSGALG00000012913
GO:2000741	positive regulation of mesenchymal stem cell differentiation	biological_process	0.034505	1	1	160	3	15671	ENSGALG00000006074
GO:1990452	Parkin-FBXW7-Cul1 ubiquitin ligase complex	cellular_component	0.034512	1	1	160	3	15671	ENSGALG00000011562
GO:1903223	positive regulation of oxidative stress-induced neuron death	biological_process	0.034519	1	1	160	3	15671	ENSGALG00000011562
GO:1903378	positive regulation of oxidative stress-induced neuron intrinsic apoptotic signaling pathway	biological_process	0.034519	1	1	160	3	15671	ENSGALG00000011562
GO:2000765	regulation of cytoplasmic translation	biological_process	0.03452	1	1	160	3	15671	ENSGALG00000014516
GO:2000766	negative regulation of cytoplasmic translation	biological_process	0.03452	1	1	160	3	15671	ENSGALG00000014516
GO:0070842	aggresome assembly	biological_process	0.034521	1	1	160	3	15671	ENSGALG00000011562
GO:1902916	positive regulation of protein polyubiquitination	biological_process	0.034521	1	1	160	3	15671	ENSGALG00000011562
GO:0006145	purine nucleobase catabolic process	biological_process	0.034521	1	1	160	3	15671	ENSGALG00000008701
GO:0033132	negative regulation of glucokinase activity	biological_process	0.034521	1	1	160	3	15671	ENSGALG00000011562
GO:1903300	negative regulation of hexokinase activity	biological_process	0.034521	1	1	160	3	15671	ENSGALG00000011562
GO:0006352	DNA-templated transcription, initiation	biological_process	0.034562	1	3	160	68	15671	ENSGALG00000016974,ENSGALG00000026306,ENSGALG00000011814
GO:0050671	positive regulation of lymphocyte proliferation	biological_process	0.034714	1	3	160	73	15671	ENSGALG00000014509,ENSGALG00000007769,ENSGALG00000014508
GO:0010001	glial cell differentiation	biological_process	0.034757	1	4	160	118	15671	ENSGALG00000009875,ENSGALG00000006074,ENSGALG00000015708,ENSGALG00000017044
GO:1903573	negative regulation of response to endoplasmic reticulum stress	biological_process	0.034904	1	2	160	28	15671	ENSGALG00000015529,ENSGALG00000011562
GO:0048289	isotype switching to IgE isotypes	biological_process	0.034982	1	1	160	4	15671	ENSGALG00000007769
GO:0048293	regulation of isotype switching to IgE isotypes	biological_process	0.034982	1	1	160	4	15671	ENSGALG00000007769
GO:0005844	polysome	cellular_component	0.034987	1	2	160	30	15671	ENSGALG00000014516,ENSGALG00000006672
GO:0051464	positive regulation of cortisol secretion	biological_process	0.035017	1	1	160	4	15671	ENSGALG00000026011
GO:2000848	positive regulation of corticosteroid hormone secretion	biological_process	0.035017	1	1	160	4	15671	ENSGALG00000026011
GO:2000851	positive regulation of glucocorticoid secretion	biological_process	0.035017	1	1	160	4	15671	ENSGALG00000026011
GO:0051129	negative regulation of cellular component organization	biological_process	0.035487	1	8	160	357	15671	ENSGALG00000009929,ENSGALG00000015708,ENSGALG00000026849,ENSGALG00000026306,ENSGALG00000014922,ENSGALG00000007769,ENSGALG00000017025,ENSGALG00000011562
GO:0004842	ubiquitin-protein transferase activity	molecular_function	0.035583	1	6	160	225	15671	ENSGALG00000006461,ENSGALG00000003861,ENSGALG00000014290,ENSGALG00000011562,ENSGALG00000017011,ENSGALG00000011682
GO:0060486	Clara cell differentiation	biological_process	0.035649	1	1	160	4	15671	ENSGALG00000014365
GO:0048864	stem cell development	biological_process	0.035769	1	4	160	120	15671	ENSGALG00000015013,ENSGALG00000014365,ENSGALG00000011870,ENSGALG00000013342
GO:0043666	regulation of phosphoprotein phosphatase activity	biological_process	0.035812	1	2	160	28	15671	ENSGALG00000014922,ENSGALG00000012662
GO:0032946	positive regulation of mononuclear cell proliferation	biological_process	0.036065	1	3	160	74	15671	ENSGALG00000014509,ENSGALG00000014508,ENSGALG00000007769
GO:0010517	regulation of phospholipase activity	biological_process	0.036096	1	2	160	28	15671	ENSGALG00000016992,ENSGALG00000015708
GO:0009059	macromolecule biosynthetic process	biological_process	0.0361	1	41	160	3042	15671	ENSGALG00000016972,ENSGALG00000014485,ENSGALG00000006672,ENSGALG00000015708,ENSGALG00000016997,ENSGALG00000009929,ENSGALG00000015013,ENSGALG00000001774,ENSGALG00000016995,ENSGALG00000006427,ENSGALG00000007769,ENSGALG00000017011,ENSGALG00000002377,ENSGALG00000014421,ENSGALG00000014127,ENSGALG00000015599,ENSGALG00000011870,ENSGALG00000006594,ENSGALG00000012662,ENSGALG00000009875,ENSGALG00000026306,…
GO:0051224	negative regulation of protein transport	biological_process	0.036226	1	4	160	121	15671	ENSGALG00000026849,ENSGALG00000001774,ENSGALG00000011562,ENSGALG00000007769
GO:0044237	cellular metabolic process	biological_process	0.036437	1	82	160	6771	15671	ENSGALG00000005336,ENSGALG00000006594,ENSGALG00000015546,ENSGALG00000000755,ENSGALG00000017018,ENSGALG00000014971,ENSGALG00000014510,ENSGALG00000017015,ENSGALG00000017011,ENSGALG00000014378,ENSGALG00000016994,ENSGALG00000016991,ENSGALG00000001774,ENSGALG00000018557,ENSGALG00000027269,ENSGALG00000015708,ENSGALG00000014485,ENSGALG00000005716,ENSGALG00000014922,ENSGALG00000017031,ENSGALG00000015015,…
GO:0045598	regulation of fat cell differentiation	biological_process	0.037189	1	3	160	69	15671	ENSGALG00000016992,ENSGALG00000017019,ENSGALG00000006236
GO:0097602	cullin family protein binding	molecular_function	0.037231	1	1	160	4	15671	ENSGALG00000011562
GO:0042788	polysomal ribosome	cellular_component	0.037293	1	1	160	4	15671	ENSGALG00000006672
GO:0031402	sodium ion binding	molecular_function	0.037496	1	1	160	4	15671	ENSGALG00000014372
GO:0016239	positive regulation of macroautophagy	biological_process	0.0379	1	2	160	28	15671	ENSGALG00000017011,ENSGALG00000011870
GO:0051100	negative regulation of binding	biological_process	0.037909	1	3	160	71	15671	ENSGALG00000026306,ENSGALG00000014922,ENSGALG00000015013
GO:0010817	regulation of hormone levels	biological_process	0.038004	1	6	160	239	15671	ENSGALG00000009875,ENSGALG00000016992,ENSGALG00000011870,ENSGALG00000026011,ENSGALG00000009095,ENSGALG00000011562
GO:0008584	male gonad development	biological_process	0.038015	1	3	160	70	15671	ENSGALG00000017002,ENSGALG00000009095,ENSGALG00000009875
GO:0046546	development of primary male sexual characteristics	biological_process	0.038015	1	3	160	70	15671	ENSGALG00000009095,ENSGALG00000017002,ENSGALG00000009875
GO:0019238	cyclohydrolase activity	molecular_function	0.038018	1	1	160	4	15671	ENSGALG00000003570
GO:0030218	erythrocyte differentiation	biological_process	0.038063	1	3	160	69	15671	ENSGALG00000006074,ENSGALG00000016997,ENSGALG00000011870
GO:0010506	regulation of autophagy	biological_process	0.038173	1	4	160	119	15671	ENSGALG00000011870,ENSGALG00000015546,ENSGALG00000011562,ENSGALG00000017011
GO:0000981	RNA polymerase II transcription factor activity, sequence-specific DNA binding	molecular_function	0.0382	1	8	160	364	15671	ENSGALG00000014127,ENSGALG00000015013,ENSGALG00000014365,ENSGALG00000011870,ENSGALG00000009875,ENSGALG00000007769,ENSGALG00000016947,ENSGALG00000014954
GO:0001954	positive regulation of cell-matrix adhesion	biological_process	0.038239	1	2	160	30	15671	ENSGALG00000000379,ENSGALG00000014922
GO:0050864	regulation of B cell activation	biological_process	0.03824	1	3	160	73	15671	ENSGALG00000014508,ENSGALG00000007769,ENSGALG00000014509
GO:0002677	negative regulation of chronic inflammatory response	biological_process	0.038267	1	1	160	4	15671	ENSGALG00000007769
GO:0008285	negative regulation of cell proliferation	biological_process	0.03833	1	8	160	363	15671	ENSGALG00000007769,ENSGALG00000026306,ENSGALG00000015708,ENSGALG00000008701,ENSGALG00000016997,ENSGALG00000015013,ENSGALG00000015009,ENSGALG00000014365
GO:0043161	proteasome-mediated ubiquitin-dependent protein catabolic process	biological_process	0.038456	1	6	160	233	15671	ENSGALG00000016997,ENSGALG00000014290,ENSGALG00000014510,ENSGALG00000011562,ENSGALG00000017011,ENSGALG00000014378
GO:0008631	intrinsic apoptotic signaling pathway in response to oxidative stress	biological_process	0.038729	1	2	160	29	15671	ENSGALG00000011562,ENSGALG00000011870
GO:0010853	cyclase activator activity	molecular_function	0.03894	1	1	160	4	15671	ENSGALG00000027269
GO:0030250	guanylate cyclase activator activity	molecular_function	0.03894	1	1	160	4	15671	ENSGALG00000027269
GO:0009155	purine deoxyribonucleotide catabolic process	biological_process	0.038978	1	1	160	4	15671	ENSGALG00000016994
GO:0009217	purine deoxyribonucleoside triphosphate catabolic process	biological_process	0.038978	1	1	160	4	15671	ENSGALG00000016994
GO:0009132	nucleoside diphosphate metabolic process	biological_process	0.039134	1	3	160	72	15671	ENSGALG00000016992,ENSGALG00000002377,ENSGALG00000011870
GO:0061312	BMP signaling pathway involved in heart development	biological_process	0.039317	1	1	160	4	15671	ENSGALG00000015013
GO:0031625	ubiquitin protein ligase binding	molecular_function	0.039373	1	5	160	179	15671	ENSGALG00000015529,ENSGALG00000011562,ENSGALG00000014290,ENSGALG00000016997,ENSGALG00000011870
GO:0044275	cellular carbohydrate catabolic process	biological_process	0.039478	1	2	160	29	15671	ENSGALG00000011870,ENSGALG00000016992
GO:0010646	regulation of cell communication	biological_process	0.039778	1	27	160	1805	15671	ENSGALG00000001774,ENSGALG00000020003,ENSGALG00000014975,ENSGALG00000015013,ENSGALG00000015626,ENSGALG00000014290,ENSGALG00000014365,ENSGALG00000026306,ENSGALG00000015529,ENSGALG00000009095,ENSGALG00000014505,ENSGALG00000009929,ENSGALG00000015608,ENSGALG00000016947,ENSGALG00000016997,ENSGALG00000015708,ENSGALG00000008701,ENSGALG00000015037,ENSGALG00000015546,ENSGALG00000026011,ENSGALG00000011562,…
GO:0044332	Wnt signaling pathway involved in dorsal/ventral axis specification	biological_process	0.039801	1	1	160	4	15671	ENSGALG00000009929
GO:0032991	macromolecular complex	cellular_component	0.039859	1	45	160	3435	15671	ENSGALG00000016997,ENSGALG00000006672,ENSGALG00000016972,ENSGALG00000014485,ENSGALG00000017044,ENSGALG00000016995,ENSGALG00000015012,ENSGALG00000014115,ENSGALG00000014425,ENSGALG00000001774,ENSGALG00000006172,ENSGALG00000002726,ENSGALG00000014510,ENSGALG00000014515,ENSGALG00000017015,ENSGALG00000017018,ENSGALG00000002377,ENSGALG00000005259,ENSGALG00000014395,ENSGALG00000014378,ENSGALG00000011682,…
GO:0055010	ventricular cardiac muscle tissue morphogenesis	biological_process	0.039881	1	2	160	31	15671	ENSGALG00000014365,ENSGALG00000012913
GO:0030278	regulation of ossification	biological_process	0.039914	1	4	160	122	15671	ENSGALG00000011870,ENSGALG00000014365,ENSGALG00000009929,ENSGALG00000026306
GO:0072372	primary cilium	cellular_component	0.039933	1	4	160	117	15671	ENSGALG00000014496,ENSGALG00000014975,ENSGALG00000027269,ENSGALG00000014514
GO:1903715	regulation of aerobic respiration	biological_process	0.039983	1	1	160	4	15671	ENSGALG00000011870
GO:0070482	response to oxygen levels	biological_process	0.040029	1	4	160	120	15671	ENSGALG00000014365,ENSGALG00000011870,ENSGALG00000014516,ENSGALG00000018557
GO:0032590	dendrite membrane	cellular_component	0.040083	1	1	160	4	15671	ENSGALG00000006220
GO:0002361	CD4-positive, CD25-positive, alpha-beta regulatory T cell differentiation	biological_process	0.040085	1	1	160	4	15671	ENSGALG00000007769
GO:0009118	regulation of nucleoside metabolic process	biological_process	0.040157	1	2	160	31	15671	ENSGALG00000011870,ENSGALG00000016992
GO:1903578	regulation of ATP metabolic process	biological_process	0.040157	1	2	160	31	15671	ENSGALG00000011870,ENSGALG00000016992
GO:0005684	U2-type spliceosomal complex	cellular_component	0.04022	1	1	160	4	15671	ENSGALG00000014395
GO:0022607	cellular component assembly	biological_process	0.040221	1	22	160	1410	15671	ENSGALG00000011814,ENSGALG00000017012,ENSGALG00000016986,ENSGALG00000014515,ENSGALG00000014514,ENSGALG00000015546,ENSGALG00000006220,ENSGALG00000016959,ENSGALG00000011562,ENSGALG00000014957,ENSGALG00000005716,ENSGALG00000026306,ENSGALG00000016975,ENSGALG00000014922,ENSGALG00000016972,ENSGALG00000009929,ENSGALG00000015010,ENSGALG00000012913,ENSGALG00000014290,ENSGALG00000014115,ENSGALG00000015012,…
GO:0006874	cellular calcium ion homeostasis	biological_process	0.040272	1	5	160	179	15671	ENSGALG00000016992,ENSGALG00000015529,ENSGALG00000026011,ENSGALG00000017021,ENSGALG00000003750
GO:0021546	rhombomere development	biological_process	0.040341	1	1	160	5	15671	ENSGALG00000013342
GO:0070665	positive regulation of leukocyte proliferation	biological_process	0.040361	1	3	160	77	15671	ENSGALG00000014509,ENSGALG00000007769,ENSGALG00000014508
GO:0070761	pre-snoRNP complex	cellular_component	0.040816	1	1	160	4	15671	ENSGALG00000016972
GO:0010676	positive regulation of cellular carbohydrate metabolic process	biological_process	0.040858	1	2	160	30	15671	ENSGALG00000016992,ENSGALG00000009095
GO:0034641	cellular nitrogen compound metabolic process	biological_process	0.040935	1	51	160	3959	15671	ENSGALG00000014127,ENSGALG00000015599,ENSGALG00000011870,ENSGALG00000005336,ENSGALG00000009875,ENSGALG00000007769,ENSGALG00000017011,ENSGALG00000014395,ENSGALG00000014971,ENSGALG00000002377,ENSGALG00000017018,ENSGALG00000000755,ENSGALG00000014421,ENSGALG00000017015,ENSGALG00000015013,ENSGALG00000014975,ENSGALG00000001774,ENSGALG00000016994,ENSGALG00000016995,ENSGALG00000006427,ENSGALG00000016972,…
GO:0071797	LUBAC complex	cellular_component	0.040962	1	1	160	4	15671	ENSGALG00000011562
GO:0016241	regulation of macroautophagy	biological_process	0.041159	1	3	160	70	15671	ENSGALG00000015546,ENSGALG00000017011,ENSGALG00000011870
GO:0042985	negative regulation of amyloid precursor protein biosynthetic process	biological_process	0.041301	1	1	160	4	15671	ENSGALG00000016996
GO:1902260	negative regulation of delayed rectifier potassium channel activity	biological_process	0.041317	1	1	160	5	15671	ENSGALG00000017012
GO:1903817	negative regulation of voltage-gated potassium channel activity	biological_process	0.041317	1	1	160	5	15671	ENSGALG00000017012
GO:0015279	store-operated calcium channel activity	molecular_function	0.041384	1	1	160	4	15671	ENSGALG00000017044
GO:0030917	midbrain-hindbrain boundary development	biological_process	0.041435	1	1	160	5	15671	ENSGALG00000013342
GO:0003002	regionalization	biological_process	0.041685	1	6	160	245	15671	ENSGALG00000015013,ENSGALG00000026306,ENSGALG00000014365,ENSGALG00000013342,ENSGALG00000006594,ENSGALG00000009929
GO:0072132	mesenchyme morphogenesis	biological_process	0.041699	1	2	160	31	15671	ENSGALG00000015013,ENSGALG00000014365
GO:0006139	nucleobase-containing compound metabolic process	biological_process	0.041854	1	46	160	3483	15671	ENSGALG00000016997,ENSGALG00000015708,ENSGALG00000027269,ENSGALG00000003570,ENSGALG00000009929,ENSGALG00000016972,ENSGALG00000014485,ENSGALG00000016994,ENSGALG00000006427,ENSGALG00000016995,ENSGALG00000015013,ENSGALG00000001774,ENSGALG00000014975,ENSGALG00000014421,ENSGALG00000017018,ENSGALG00000002377,ENSGALG00000017015,ENSGALG00000017011,ENSGALG00000007769,ENSGALG00000014395,ENSGALG00000011870,…
GO:0003158	endothelium development	biological_process	0.041999	1	3	160	71	15671	ENSGALG00000008701,ENSGALG00000014365,ENSGALG00000014922
GO:0060332	positive regulation of response to interferon-gamma	biological_process	0.042245	1	1	160	4	15671	ENSGALG00000014127
GO:0060335	positive regulation of interferon-gamma-mediated signaling pathway	biological_process	0.042245	1	1	160	4	15671	ENSGALG00000014127
GO:0007190	activation of adenylate cyclase activity	biological_process	0.042291	1	1	160	4	15671	ENSGALG00000009095
GO:0009912	auditory receptor cell fate commitment	biological_process	0.042341	1	1	160	4	15671	ENSGALG00000014365
GO:0060120	inner ear receptor cell fate commitment	biological_process	0.042341	1	1	160	4	15671	ENSGALG00000014365
GO:0060732	positive regulation of inositol phosphate biosynthetic process	biological_process	0.042531	1	1	160	4	15671	ENSGALG00000009095
GO:0044389	ubiquitin-like protein ligase binding	molecular_function	0.042649	1	5	160	183	15671	ENSGALG00000011562,ENSGALG00000015529,ENSGALG00000011870,ENSGALG00000016997,ENSGALG00000014290
GO:0016798	hydrolase activity, acting on glycosyl bonds	molecular_function	0.042928	1	4	160	125	15671	ENSGALG00000015537,ENSGALG00000000755,ENSGALG00000014509,ENSGALG00000014508
GO:0060842	arterial endothelial cell differentiation	biological_process	0.042941	1	1	160	4	15671	ENSGALG00000014365
GO:1900747	negative regulation of vascular endothelial growth factor signaling pathway	biological_process	0.043121	1	1	160	4	15671	ENSGALG00000008701
GO:0010558	negative regulation of macromolecule biosynthetic process	biological_process	0.043272	1	14	160	803	15671	ENSGALG00000015013,ENSGALG00000014516,ENSGALG00000016996,ENSGALG00000014365,ENSGALG00000007769,ENSGALG00000017011,ENSGALG00000015529,ENSGALG00000026306,ENSGALG00000011814,ENSGALG00000014508,ENSGALG00000006074,ENSGALG00000015708,ENSGALG00000002377,ENSGALG00000016997
GO:0070887	cellular response to chemical stimulus	biological_process	0.043274	1	20	160	1276	15671	ENSGALG00000000379,ENSGALG00000014365,ENSGALG00000014290,ENSGALG00000015013,ENSGALG00000014975,ENSGALG00000018557,ENSGALG00000001774,ENSGALG00000006074,ENSGALG00000008701,ENSGALG00000015708,ENSGALG00000016997,ENSGALG00000009929,ENSGALG00000014505,ENSGALG00000009095,ENSGALG00000015529,ENSGALG00000011870,ENSGALG00000014127,ENSGALG00000011562,ENSGALG00000014516,ENSGALG00000003750
GO:0032106	positive regulation of response to extracellular stimulus	biological_process	0.043284	1	2	160	30	15671	ENSGALG00000017011,ENSGALG00000011870
GO:0032109	positive regulation of response to nutrient levels	biological_process	0.043284	1	2	160	30	15671	ENSGALG00000011870,ENSGALG00000017011
GO:0031110	regulation of microtubule polymerization or depolymerization	biological_process	0.043409	1	2	160	34	15671	ENSGALG00000014115,ENSGALG00000017025
GO:0001223	transcription coactivator binding	molecular_function	0.043648	1	1	160	4	15671	ENSGALG00000015009
GO:0048872	homeostasis of number of cells	biological_process	0.043651	1	5	160	179	15671	ENSGALG00000007769,ENSGALG00000002583,ENSGALG00000006074,ENSGALG00000011870,ENSGALG00000016997
GO:0033131	regulation of glucokinase activity	biological_process	0.043689	1	1	160	4	15671	ENSGALG00000011562
GO:0002246	wound healing involved in inflammatory response	biological_process	0.043704	1	1	160	4	15671	ENSGALG00000011870
GO:0090594	inflammatory response to wounding	biological_process	0.043704	1	1	160	4	15671	ENSGALG00000011870
GO:0048146	positive regulation of fibroblast proliferation	biological_process	0.043737	1	2	160	33	15671	ENSGALG00000017015,ENSGALG00000000379
GO:0045657	positive regulation of monocyte differentiation	biological_process	0.043808	1	1	160	4	15671	ENSGALG00000026306
GO:0036302	atrioventricular canal development	biological_process	0.043899	1	1	160	4	15671	ENSGALG00000014365
GO:0002638	negative regulation of immunoglobulin production	biological_process	0.043959	1	1	160	4	15671	ENSGALG00000007769
GO:0019787	ubiquitin-like protein transferase activity	molecular_function	0.044116	1	6	160	239	15671	ENSGALG00000011682,ENSGALG00000011562,ENSGALG00000017011,ENSGALG00000003861,ENSGALG00000014290,ENSGALG00000006461
GO:0007221	positive regulation of transcription of Notch receptor target	biological_process	0.04415	1	1	160	4	15671	ENSGALG00000014365
GO:0033091	positive regulation of immature T cell proliferation	biological_process	0.044418	1	1	160	4	15671	ENSGALG00000007769
GO:0032960	regulation of inositol trisphosphate biosynthetic process	biological_process	0.044459	1	1	160	4	15671	ENSGALG00000009095
GO:0042562	hormone binding	molecular_function	0.044746	1	2	160	31	15671	ENSGALG00000009095,ENSGALG00000026011
GO:0044828	negative regulation by host of viral genome replication	biological_process	0.04477	1	1	160	4	15671	ENSGALG00000011562
GO:0001755	neural crest cell migration	biological_process	0.044792	1	2	160	33	15671	ENSGALG00000013342,ENSGALG00000011870
GO:0032364	oxygen homeostasis	biological_process	0.044877	1	1	160	4	15671	ENSGALG00000011870
GO:0060718	chorionic trophoblast cell differentiation	biological_process	0.045021	1	1	160	4	15671	ENSGALG00000020003
GO:0022614	membrane to membrane docking	biological_process	0.045054	1	1	160	4	15671	ENSGALG00000014922
GO:0003383	apical constriction	biological_process	0.045107	1	1	160	4	15671	ENSGALG00000014922
GO:0045685	regulation of glial cell differentiation	biological_process	0.045145	1	2	160	34	15671	ENSGALG00000015708,ENSGALG00000009875
GO:0042622	photoreceptor outer segment membrane	cellular_component	0.045193	1	1	160	4	15671	ENSGALG00000014496
GO:0034101	erythrocyte homeostasis	biological_process	0.045243	1	3	160	75	15671	ENSGALG00000011870,ENSGALG00000016997,ENSGALG00000006074
GO:0001922	B-1 B cell homeostasis	biological_process	0.045257	1	1	160	4	15671	ENSGALG00000011870
GO:0009146	purine nucleoside triphosphate catabolic process	biological_process	0.045326	1	1	160	5	15671	ENSGALG00000016994
GO:0030071	regulation of mitotic metaphase/anaphase transition	biological_process	0.045364	1	2	160	32	15671	ENSGALG00000016997,ENSGALG00000014378
GO:1902099	regulation of metaphase/anaphase transition of cell cycle	biological_process	0.045364	1	2	160	32	15671	ENSGALG00000014378,ENSGALG00000016997
GO:1903748	negative regulation of establishment of protein localization to mitochondrion	biological_process	0.045392	1	1	160	4	15671	ENSGALG00000026849
GO:0032713	negative regulation of interleukin-4 production	biological_process	0.045481	1	1	160	4	15671	ENSGALG00000007769
GO:0003997	acyl-CoA oxidase activity	molecular_function	0.045515	1	1	160	4	15671	ENSGALG00000015591
GO:0008227	G-protein coupled amine receptor activity	molecular_function	0.045533	1	2	160	35	15671	ENSGALG00000015608,ENSGALG00000016992
GO:0045110	intermediate filament bundle assembly	biological_process	0.045556	1	1	160	4	15671	ENSGALG00000012913
GO:0070244	negative regulation of thymocyte apoptotic process	biological_process	0.045594	1	1	160	4	15671	ENSGALG00000011870
GO:0045602	negative regulation of endothelial cell differentiation	biological_process	0.0456	1	1	160	4	15671	ENSGALG00000008701
GO:0032792	negative regulation of CREB transcription factor activity	biological_process	0.045649	1	1	160	4	15671	ENSGALG00000007769
GO:0001837	epithelial to mesenchymal transition	biological_process	0.045656	1	3	160	77	15671	ENSGALG00000015013,ENSGALG00000014365,ENSGALG00000011870
GO:0035509	negative regulation of myosin-light-chain-phosphatase activity	biological_process	0.04569	1	1	160	4	15671	ENSGALG00000014922
GO:2000739	regulation of mesenchymal stem cell differentiation	biological_process	0.045747	1	1	160	4	15671	ENSGALG00000006074
GO:0002669	positive regulation of T cell anergy	biological_process	0.045752	1	1	160	4	15671	ENSGALG00000007769
GO:0002913	positive regulation of lymphocyte anergy	biological_process	0.045752	1	1	160	4	15671	ENSGALG00000007769
GO:0046934	phosphatidylinositol-4,5-bisphosphate 3-kinase activity	molecular_function	0.045763	1	1	160	4	15671	ENSGALG00000002583
GO:0052813	phosphatidylinositol bisphosphate kinase activity	molecular_function	0.045763	1	1	160	4	15671	ENSGALG00000002583
GO:0048302	regulation of isotype switching to IgG isotypes	biological_process	0.045922	1	1	160	5	15671	ENSGALG00000007769
GO:0031647	regulation of protein stability	biological_process	0.046045	1	4	160	125	15671	ENSGALG00000016980,ENSGALG00000015013,ENSGALG00000011562,ENSGALG00000026849
GO:0043400	cortisol secretion	biological_process	0.046073	1	1	160	5	15671	ENSGALG00000026011
GO:0051462	regulation of cortisol secretion	biological_process	0.046073	1	1	160	5	15671	ENSGALG00000026011
GO:0030003	cellular cation homeostasis	biological_process	0.046161	1	6	160	246	15671	ENSGALG00000016992,ENSGALG00000011870,ENSGALG00000015529,ENSGALG00000026011,ENSGALG00000017021,ENSGALG00000003750
GO:2000833	positive regulation of steroid hormone secretion	biological_process	0.046253	1	1	160	5	15671	ENSGALG00000026011
GO:0002763	positive regulation of myeloid leukocyte differentiation	biological_process	0.04635	1	2	160	33	15671	ENSGALG00000026306,ENSGALG00000016997
GO:0048762	mesenchymal cell differentiation	biological_process	0.046384	1	4	160	130	15671	ENSGALG00000013342,ENSGALG00000014365,ENSGALG00000011870,ENSGALG00000015013
GO:0048523	negative regulation of cellular process	biological_process	0.046637	1	35	160	2516	15671	ENSGALG00000009929,ENSGALG00000015708,ENSGALG00000016997,ENSGALG00000014922,ENSGALG00000014975,ENSGALG00000001774,ENSGALG00000015013,ENSGALG00000002377,ENSGALG00000017012,ENSGALG00000007769,ENSGALG00000003750,ENSGALG00000017011,ENSGALG00000009875,ENSGALG00000011870,ENSGALG00000015546,ENSGALG00000006074,ENSGALG00000008701,ENSGALG00000016947,ENSGALG00000012913,ENSGALG00000015529,ENSGALG00000026306,…
GO:0016829	lyase activity	molecular_function	0.046717	1	5	160	186	15671	ENSGALG00000014508,ENSGALG00000009875,ENSGALG00000014386,ENSGALG00000014509,ENSGALG00000002377
GO:0010033	response to organic substance	biological_process	0.047273	1	20	160	1284	15671	ENSGALG00000015013,ENSGALG00000014975,ENSGALG00000001774,ENSGALG00000000379,ENSGALG00000014365,ENSGALG00000014290,ENSGALG00000014505,ENSGALG00000009095,ENSGALG00000015529,ENSGALG00000015708,ENSGALG00000006074,ENSGALG00000008701,ENSGALG00000009929,ENSGALG00000011562,ENSGALG00000014127,ENSGALG00000014516,ENSGALG00000014372,ENSGALG00000011870,ENSGALG00000003750,ENSGALG00000017011
GO:0004930	G-protein coupled receptor activity	molecular_function	0.047304	1	8	160	402	15671	ENSGALG00000005259,ENSGALG00000009095,ENSGALG00000017003,ENSGALG00000015608,ENSGALG00000016992,ENSGALG00000026011,ENSGALG00000014975,ENSGALG00000006575
GO:0050730	regulation of peptidyl-tyrosine phosphorylation	biological_process	0.047601	1	4	160	132	15671	ENSGALG00000000379,ENSGALG00000015708,ENSGALG00000015608,ENSGALG00000016992
GO:0002676	regulation of chronic inflammatory response	biological_process	0.047873	1	1	160	5	15671	ENSGALG00000007769
GO:0050821	protein stabilization	biological_process	0.048031	1	3	160	76	15671	ENSGALG00000016980,ENSGALG00000015013,ENSGALG00000011562
GO:0010511	regulation of phosphatidylinositol biosynthetic process	biological_process	0.048059	1	1	160	5	15671	ENSGALG00000016992
GO:0072358	cardiovascular system development	biological_process	0.048069	1	12	160	653	15671	ENSGALG00000006594,ENSGALG00000013342,ENSGALG00000000379,ENSGALG00000011870,ENSGALG00000014365,ENSGALG00000015013,ENSGALG00000014514,ENSGALG00000006074,ENSGALG00000008701,ENSGALG00000012913,ENSGALG00000014922,ENSGALG00000003750
GO:0072359	circulatory system development	biological_process	0.048069	1	12	160	653	15671	ENSGALG00000014514,ENSGALG00000012913,ENSGALG00000008701,ENSGALG00000006074,ENSGALG00000014922,ENSGALG00000003750,ENSGALG00000006594,ENSGALG00000014365,ENSGALG00000011870,ENSGALG00000013342,ENSGALG00000000379,ENSGALG00000015013
GO:0072539	T-helper 17 cell differentiation	biological_process	0.048173	1	1	160	5	15671	ENSGALG00000007769
GO:0046958	nonassociative learning	biological_process	0.048811	1	1	160	5	15671	ENSGALG00000014975
GO:0031284	positive regulation of guanylate cyclase activity	biological_process	0.048898	1	1	160	5	15671	ENSGALG00000027269
GO:0000975	regulatory region DNA binding	molecular_function	0.048916	1	9	160	449	15671	ENSGALG00000007769,ENSGALG00000016997,ENSGALG00000016947,ENSGALG00000006074,ENSGALG00000015013,ENSGALG00000014127,ENSGALG00000009875,ENSGALG00000014365,ENSGALG00000013342
GO:0001067	regulatory region nucleic acid binding	molecular_function	0.048916	1	9	160	449	15671	ENSGALG00000015013,ENSGALG00000014127,ENSGALG00000009875,ENSGALG00000014365,ENSGALG00000013342,ENSGALG00000007769,ENSGALG00000016947,ENSGALG00000016997,ENSGALG00000006074
GO:1901360	organic cyclic compound metabolic process	biological_process	0.048985	1	48	160	3697	15671	ENSGALG00000007769,ENSGALG00000017011,ENSGALG00000014395,ENSGALG00000014971,ENSGALG00000002377,ENSGALG00000017018,ENSGALG00000014421,ENSGALG00000017015,ENSGALG00000014127,ENSGALG00000015599,ENSGALG00000011870,ENSGALG00000005336,ENSGALG00000009875,ENSGALG00000014485,ENSGALG00000016972,ENSGALG00000027269,ENSGALG00000015708,ENSGALG00000003570,ENSGALG00000016997,ENSGALG00000009929,ENSGALG00000015013,…
GO:0006414	translational elongation	biological_process	0.049007	1	2	160	36	15671	ENSGALG00000014386,ENSGALG00000014516
GO:0004936	alpha-adrenergic receptor activity	molecular_function	0.049082	1	1	160	5	15671	ENSGALG00000015608
GO:0055074	calcium ion homeostasis	biological_process	0.049264	1	5	160	189	15671	ENSGALG00000017021,ENSGALG00000026011,ENSGALG00000015529,ENSGALG00000003750,ENSGALG00000016992
GO:0030249	guanylate cyclase regulator activity	molecular_function	0.049323	1	1	160	5	15671	ENSGALG00000027269
GO:1901184	regulation of ERBB signaling pathway	biological_process	0.049558	1	2	160	33	15671	ENSGALG00000014365,ENSGALG00000015608
GO:0080134	regulation of response to stress	biological_process	0.049728	1	13	160	738	15671	ENSGALG00000011870,ENSGALG00000014290,ENSGALG00000012662,ENSGALG00000011562,ENSGALG00000014127,ENSGALG00000015546,ENSGALG00000020003,ENSGALG00000008701,ENSGALG00000017015,ENSGALG00000017011,ENSGALG00000014505,ENSGALG00000007769,ENSGALG00000015529
GO:0033483	gas homeostasis	biological_process	0.049836	1	1	160	5	15671	ENSGALG00000011870
GO:0009056	catabolic process	biological_process	0.050007	1	19	160	1203	15671	ENSGALG00000014510,ENSGALG00000016992,ENSGALG00000017015,ENSGALG00000002377,ENSGALG00000014378,ENSGALG00000026849,ENSGALG00000017011,ENSGALG00000003750,ENSGALG00000009875,ENSGALG00000011870,ENSGALG00000015591,ENSGALG00000015546,ENSGALG00000011562,ENSGALG00000016997,ENSGALG00000008701,ENSGALG00000014505,ENSGALG00000014290,ENSGALG00000016994,ENSGALG00000016991
GO:0072503	cellular divalent inorganic cation homeostasis	biological_process	0.050073	1	5	160	190	15671	ENSGALG00000026011,ENSGALG00000017021,ENSGALG00000015529,ENSGALG00000003750,ENSGALG00000016992
GO:0055082	cellular chemical homeostasis	biological_process	0.050121	1	7	160	316	15671	ENSGALG00000016992,ENSGALG00000014372,ENSGALG00000011870,ENSGALG00000017021,ENSGALG00000026011,ENSGALG00000015529,ENSGALG00000003750
GO:0051148	negative regulation of muscle cell differentiation	biological_process	0.050441	1	2	160	36	15671	ENSGALG00000007138,ENSGALG00000015013
GO:0010639	negative regulation of organelle organization	biological_process	0.050488	1	5	160	191	15671	ENSGALG00000015708,ENSGALG00000026849,ENSGALG00000017025,ENSGALG00000007769,ENSGALG00000011562
GO:0002682	regulation of immune system process	biological_process	0.050497	1	12	160	680	15671	ENSGALG00000000379,ENSGALG00000011870,ENSGALG00000014509,ENSGALG00000014290,ENSGALG00000014127,ENSGALG00000016947,ENSGALG00000016997,ENSGALG00000007769,ENSGALG00000014505,ENSGALG00000003750,ENSGALG00000026306,ENSGALG00000014508
GO:0008235	metalloexopeptidase activity	molecular_function	0.050543	1	2	160	33	15671	ENSGALG00000006334,ENSGALG00000016985
GO:0048863	stem cell differentiation	biological_process	0.050737	1	5	160	192	15671	ENSGALG00000011870,ENSGALG00000014365,ENSGALG00000013342,ENSGALG00000006074,ENSGALG00000015013
GO:0032809	neuronal cell body membrane	cellular_component	0.05074	1	1	160	5	15671	ENSGALG00000006220
GO:0044298	cell body membrane	cellular_component	0.05074	1	1	160	5	15671	ENSGALG00000006220
GO:0044085	cellular component biogenesis	biological_process	0.050745	1	23	160	1531	15671	ENSGALG00000017012,ENSGALG00000011814,ENSGALG00000014514,ENSGALG00000016986,ENSGALG00000014515,ENSGALG00000011562,ENSGALG00000016959,ENSGALG00000006220,ENSGALG00000015546,ENSGALG00000014957,ENSGALG00000014485,ENSGALG00000016972,ENSGALG00000014922,ENSGALG00000026306,ENSGALG00000005716,ENSGALG00000016975,ENSGALG00000012913,ENSGALG00000015010,ENSGALG00000009929,ENSGALG00000000379,ENSGALG00000015012,…
GO:0072602	interleukin-4 secretion	biological_process	0.050838	1	1	160	5	15671	ENSGALG00000014365
GO:0003160	endocardium morphogenesis	biological_process	0.050892	1	1	160	5	15671	ENSGALG00000014365
GO:0019838	growth factor binding	molecular_function	0.050896	1	3	160	77	15671	ENSGALG00000015708,ENSGALG00000014501,ENSGALG00000014505
GO:0023051	regulation of signaling	biological_process	0.050907	1	26	160	1767	15671	ENSGALG00000009875,ENSGALG00000011870,ENSGALG00000026011,ENSGALG00000011562,ENSGALG00000014127,ENSGALG00000014514,ENSGALG00000016992,ENSGALG00000017011,ENSGALG00000014290,ENSGALG00000014365,ENSGALG00000020003,ENSGALG00000014975,ENSGALG00000001774,ENSGALG00000015013,ENSGALG00000015626,ENSGALG00000009929,ENSGALG00000015037,ENSGALG00000008701,ENSGALG00000015708,ENSGALG00000015608,ENSGALG00000016947,…
GO:0005168	neurotrophin TRKA receptor binding	molecular_function	0.050954	1	1	160	5	15671	ENSGALG00000003750
GO:0034219	carbohydrate transmembrane transport	biological_process	0.050988	1	1	160	5	15671	ENSGALG00000014971
GO:0051090	regulation of sequence-specific DNA binding transcription factor activity	biological_process	0.051174	1	5	160	190	15671	ENSGALG00000015529,ENSGALG00000026306,ENSGALG00000017011,ENSGALG00000007769,ENSGALG00000015015
GO:0030554	adenyl nucleotide binding	molecular_function	0.051241	1	20	160	1240	15671	ENSGALG00000016959,ENSGALG00000014127,ENSGALG00000016996,ENSGALG00000012662,ENSGALG00000016993,ENSGALG00000011432,ENSGALG00000014395,ENSGALG00000016974,ENSGALG00000017024,ENSGALG00000006172,ENSGALG00000002726,ENSGALG00000017021,ENSGALG00000020003,ENSGALG00000006427,ENSGALG00000017023,ENSGALG00000014922,ENSGALG00000014236,ENSGALG00000002583,ENSGALG00000015708,ENSGALG00000015549
GO:0010635	regulation of mitochondrial fusion	biological_process	0.051274	1	1	160	5	15671	ENSGALG00000011562
GO:0051716	cellular response to stimulus	biological_process	0.051293	1	54	160	4224	15671	ENSGALG00000011432,ENSGALG00000015029,ENSGALG00000026470,ENSGALG00000016986,ENSGALG00000016992,ENSGALG00000014514,ENSGALG00000011562,ENSGALG00000014516,ENSGALG00000026011,ENSGALG00000022733,ENSGALG00000014505,ENSGALG00000015529,ENSGALG00000026306,ENSGALG00000014508,ENSGALG00000009095,ENSGALG00000016947,ENSGALG00000015608,ENSGALG00000015010,ENSGALG00000014931,ENSGALG00000002583,ENSGALG00000006074,…
GO:2000675	negative regulation of type B pancreatic cell apoptotic process	biological_process	0.051375	1	1	160	5	15671	ENSGALG00000015529
GO:0001726	ruffle	cellular_component	0.051381	1	3	160	77	15671	ENSGALG00000016986,ENSGALG00000014922,ENSGALG00000003750
GO:1900407	regulation of cellular response to oxidative stress	biological_process	0.051394	1	2	160	34	15671	ENSGALG00000011562,ENSGALG00000011870
GO:0007067	mitotic nuclear division	biological_process	0.051553	1	5	160	191	15671	ENSGALG00000016997,ENSGALG00000014425,ENSGALG00000015708,ENSGALG00000017006,ENSGALG00000014378
GO:1903530	regulation of secretion by cell	biological_process	0.05173	1	7	160	326	15671	ENSGALG00000026011,ENSGALG00000001774,ENSGALG00000011562,ENSGALG00000007769,ENSGALG00000009875,ENSGALG00000016992,ENSGALG00000011870
GO:0005355	glucose transmembrane transporter activity	molecular_function	0.051924	1	1	160	5	15671	ENSGALG00000014971
GO:0060923	cardiac muscle cell fate commitment	biological_process	0.051979	1	1	160	5	15671	ENSGALG00000014365
GO:0010562	positive regulation of phosphorus metabolic process	biological_process	0.052122	1	11	160	604	15671	ENSGALG00000015608,ENSGALG00000015708,ENSGALG00000027269,ENSGALG00000008701,ENSGALG00000016992,ENSGALG00000015529,ENSGALG00000009095,ENSGALG00000014290,ENSGALG00000017019,ENSGALG00000014975,ENSGALG00000020003
GO:0045937	positive regulation of phosphate metabolic process	biological_process	0.052122	1	11	160	604	15671	ENSGALG00000017019,ENSGALG00000014290,ENSGALG00000020003,ENSGALG00000014975,ENSGALG00000015708,ENSGALG00000027269,ENSGALG00000008701,ENSGALG00000015608,ENSGALG00000016992,ENSGALG00000009095,ENSGALG00000015529
GO:0017040	ceramidase activity	molecular_function	0.05213	1	1	160	5	15671	ENSGALG00000000755
GO:0043950	positive regulation of cAMP-mediated signaling	biological_process	0.052208	1	1	160	5	15671	ENSGALG00000009095
GO:0051149	positive regulation of muscle cell differentiation	biological_process	0.052275	1	2	160	35	15671	ENSGALG00000014365,ENSGALG00000017023
GO:0043234	protein complex	cellular_component	0.052388	1	39	160	2932	15671	ENSGALG00000011562,ENSGALG00000028872,ENSGALG00000014514,ENSGALG00000016986,ENSGALG00000016974,ENSGALG00000011814,ENSGALG00000007138,ENSGALG00000000379,ENSGALG00000014365,ENSGALG00000015547,ENSGALG00000017025,ENSGALG00000016980,ENSGALG00000002583,ENSGALG00000012913,ENSGALG00000026306,ENSGALG00000011870,ENSGALG00000006220,ENSGALG00000002298,ENSGALG00000015531,ENSGALG00000017015,ENSGALG00000014510,…
GO:0030856	regulation of epithelial cell differentiation	biological_process	0.052447	1	3	160	81	15671	ENSGALG00000014922,ENSGALG00000014496,ENSGALG00000008701
GO:0046415	urate metabolic process	biological_process	0.052573	1	1	160	5	15671	ENSGALG00000014971
GO:0015629	actin cytoskeleton	cellular_component	0.052604	1	7	160	317	15671	ENSGALG00000014425,ENSGALG00000017018,ENSGALG00000016986,ENSGALG00000014290,ENSGALG00000011432,ENSGALG00000007138,ENSGALG00000015556
GO:0048519	negative regulation of biological process	biological_process	0.052616	1	37	160	2711	15671	ENSGALG00000015546,ENSGALG00000011870,ENSGALG00000009875,ENSGALG00000007769,ENSGALG00000003750,ENSGALG00000017011,ENSGALG00000017012,ENSGALG00000002377,ENSGALG00000017015,ENSGALG00000015013,ENSGALG00000014975,ENSGALG00000001774,ENSGALG00000014922,ENSGALG00000015708,ENSGALG00000016997,ENSGALG00000009929,ENSGALG00000011562,ENSGALG00000028872,ENSGALG00000026011,ENSGALG00000014516,ENSGALG00000016996,…
GO:0002253	activation of immune response	biological_process	0.052701	1	5	160	189	15671	ENSGALG00000016947,ENSGALG00000014508,ENSGALG00000003750,ENSGALG00000014127,ENSGALG00000007769
GO:0070252	actin-mediated cell contraction	biological_process	0.052805	1	2	160	36	15671	ENSGALG00000012913,ENSGALG00000014922
GO:0019208	phosphatase regulator activity	molecular_function	0.05293	1	2	160	36	15671	ENSGALG00000015531,ENSGALG00000005716
GO:1903901	negative regulation of viral life cycle	biological_process	0.052978	1	2	160	36	15671	ENSGALG00000017011,ENSGALG00000011562
GO:0005615	extracellular space	cellular_component	0.053237	1	11	160	628	15671	ENSGALG00000014501,ENSGALG00000016996,ENSGALG00000018557,ENSGALG00000028872,ENSGALG00000017017,ENSGALG00000014515,ENSGALG00000016986,ENSGALG00000009929,ENSGALG00000008701,ENSGALG00000002377,ENSGALG00000014496
GO:0051785	positive regulation of nuclear division	biological_process	0.053361	1	2	160	36	15671	ENSGALG00000015013,ENSGALG00000016997
GO:0060839	endothelial cell fate commitment	biological_process	0.05337	1	1	160	5	15671	ENSGALG00000014365
GO:0070013	intracellular organelle lumen	cellular_component	0.053473	1	29	160	2032	15671	ENSGALG00000012913,ENSGALG00000016947,ENSGALG00000016997,ENSGALG00000015549,ENSGALG00000016980,ENSGALG00000006672,ENSGALG00000016972,ENSGALG00000016995,ENSGALG00000011878,ENSGALG00000014115,ENSGALG00000006334,ENSGALG00000014365,ENSGALG00000015547,ENSGALG00000015626,ENSGALG00000015013,ENSGALG00000011293,ENSGALG00000016991,ENSGALG00000017015,ENSGALG00000017018,ENSGALG00000014395,ENSGALG00000026470,…
GO:0042995	cell projection	cellular_component	0.053542	1	15	160	881	15671	ENSGALG00000011562,ENSGALG00000006220,ENSGALG00000014975,ENSGALG00000014372,ENSGALG00000011870,ENSGALG00000014290,ENSGALG00000003750,ENSGALG00000014922,ENSGALG00000015029,ENSGALG00000014496,ENSGALG00000027269,ENSGALG00000015037,ENSGALG00000014514,ENSGALG00000016986,ENSGALG00000016992
GO:0035240	dopamine binding	molecular_function	0.053582	1	1	160	5	15671	ENSGALG00000014975
GO:0046974	histone methyltransferase activity (H3-K9 specific)	molecular_function	0.053585	1	1	160	5	15671	ENSGALG00000017006
GO:0030274	LIM domain binding	molecular_function	0.05366	1	1	160	5	15671	ENSGALG00000014485
GO:0043433	negative regulation of sequence-specific DNA binding transcription factor activity	biological_process	0.053737	1	3	160	81	15671	ENSGALG00000007769,ENSGALG00000015529,ENSGALG00000026306
GO:0043233	organelle lumen	cellular_component	0.053783	1	29	160	2033	15671	ENSGALG00000016984,ENSGALG00000028872,ENSGALG00000012662,ENSGALG00000009875,ENSGALG00000011870,ENSGALG00000014395,ENSGALG00000026470,ENSGALG00000016974,ENSGALG00000015000,ENSGALG00000007138,ENSGALG00000017015,ENSGALG00000017018,ENSGALG00000015547,ENSGALG00000015626,ENSGALG00000011293,ENSGALG00000016991,ENSGALG00000015013,ENSGALG00000016995,ENSGALG00000014115,ENSGALG00000006334,ENSGALG00000011878,…
GO:0097411	hypoxia-inducible factor-1alpha signaling pathway	biological_process	0.053791	1	1	160	5	15671	ENSGALG00000011870
GO:0043619	regulation of transcription from RNA polymerase II promoter in response to oxidative stress	biological_process	0.053793	1	1	160	5	15671	ENSGALG00000011870
GO:0019362	pyridine nucleotide metabolic process	biological_process	0.053812	1	3	160	80	15671	ENSGALG00000011870,ENSGALG00000002377,ENSGALG00000016992
GO:0046496	nicotinamide nucleotide metabolic process	biological_process	0.053812	1	3	160	80	15671	ENSGALG00000011870,ENSGALG00000002377,ENSGALG00000016992
GO:0010870	positive regulation of receptor biosynthetic process	biological_process	0.053828	1	1	160	5	15671	ENSGALG00000011870
GO:0060837	blood vessel endothelial cell differentiation	biological_process	0.053961	1	1	160	5	15671	ENSGALG00000014365
GO:0006089	lactate metabolic process	biological_process	0.054069	1	1	160	5	15671	ENSGALG00000011870
GO:1902548	negative regulation of cellular response to vascular endothelial growth factor stimulus	biological_process	0.054263	1	1	160	5	15671	ENSGALG00000008701
GO:1903299	regulation of hexokinase activity	biological_process	0.054477	1	1	160	5	15671	ENSGALG00000011562
GO:0071073	positive regulation of phospholipid biosynthetic process	biological_process	0.054549	1	1	160	5	15671	ENSGALG00000016992
GO:0034643	establishment of mitochondrion localization, microtubule-mediated	biological_process	0.054735	1	1	160	5	15671	ENSGALG00000002726
GO:0047497	mitochondrion transport along microtubule	biological_process	0.054735	1	1	160	5	15671	ENSGALG00000002726
GO:0051654	establishment of mitochondrion localization	biological_process	0.054735	1	1	160	5	15671	ENSGALG00000002726
GO:0060428	lung epithelium development	biological_process	0.054776	1	2	160	37	15671	ENSGALG00000015708,ENSGALG00000014365
GO:0010578	regulation of adenylate cyclase activity involved in G-protein coupled receptor signaling pathway	biological_process	0.054824	1	1	160	6	15671	ENSGALG00000014975
GO:0010579	positive regulation of adenylate cyclase activity involved in G-protein coupled receptor signaling pathway	biological_process	0.054824	1	1	160	6	15671	ENSGALG00000014975
GO:1903531	negative regulation of secretion by cell	biological_process	0.055129	1	3	160	84	15671	ENSGALG00000001774,ENSGALG00000011562,ENSGALG00000007769
GO:0044451	nucleoplasm part	cellular_component	0.055183	1	9	160	458	15671	ENSGALG00000016974,ENSGALG00000016972,ENSGALG00000007138,ENSGALG00000016997,ENSGALG00000017018,ENSGALG00000015547,ENSGALG00000016984,ENSGALG00000016995,ENSGALG00000011870
GO:2000377	regulation of reactive oxygen species metabolic process	biological_process	0.055198	1	3	160	86	15671	ENSGALG00000011562,ENSGALG00000008701,ENSGALG00000011870
GO:0010822	positive regulation of mitochondrion organization	biological_process	0.055205	1	3	160	82	15671	ENSGALG00000002123,ENSGALG00000011870,ENSGALG00000011562
GO:0046886	positive regulation of hormone biosynthetic process	biological_process	0.055207	1	1	160	5	15671	ENSGALG00000011870
GO:0090043	regulation of tubulin deacetylation	biological_process	0.055303	1	1	160	5	15671	ENSGALG00000017024
GO:0015677	copper ion import	biological_process	0.055392	1	1	160	5	15671	ENSGALG00000017021
GO:0061136	regulation of proteasomal protein catabolic process	biological_process	0.055428	1	4	160	135	15671	ENSGALG00000014290,ENSGALG00000016997,ENSGALG00000014378,ENSGALG00000011562
GO:0003206	cardiac chamber morphogenesis	biological_process	0.055558	1	3	160	84	15671	ENSGALG00000011870,ENSGALG00000012913,ENSGALG00000014365
GO:0060191	regulation of lipase activity	biological_process	0.055682	1	2	160	36	15671	ENSGALG00000015708,ENSGALG00000016992
GO:0007423	sensory organ development	biological_process	0.055731	1	8	160	395	15671	ENSGALG00000014496,ENSGALG00000015708,ENSGALG00000002298,ENSGALG00000015013,ENSGALG00000015015,ENSGALG00000011870,ENSGALG00000014365,ENSGALG00000013342
GO:0044793	negative regulation by host of viral process	biological_process	0.055893	1	1	160	5	15671	ENSGALG00000011562
GO:0051247	positive regulation of protein metabolic process	biological_process	0.055919	1	14	160	834	15671	ENSGALG00000014290,ENSGALG00000017019,ENSGALG00000020003,ENSGALG00000011562,ENSGALG00000014510,ENSGALG00000016992,ENSGALG00000015608,ENSGALG00000016997,ENSGALG00000015708,ENSGALG00000008701,ENSGALG00000015529,ENSGALG00000006672,ENSGALG00000017023,ENSGALG00000007769
GO:0003229	ventricular cardiac muscle tissue development	biological_process	0.055994	1	2	160	37	15671	ENSGALG00000012913,ENSGALG00000014365
GO:0097164	ammonium ion metabolic process	biological_process	0.056009	1	3	160	81	15671	ENSGALG00000006236,ENSGALG00000011562,ENSGALG00000000755
GO:0070936	protein K48-linked ubiquitination	biological_process	0.056042	1	2	160	37	15671	ENSGALG00000011562,ENSGALG00000014290
GO:0002713	negative regulation of B cell mediated immunity	biological_process	0.056068	1	1	160	5	15671	ENSGALG00000007769
GO:0002890	negative regulation of immunoglobulin mediated immune response	biological_process	0.056068	1	1	160	5	15671	ENSGALG00000007769
GO:0060717	chorion development	biological_process	0.056142	1	1	160	5	15671	ENSGALG00000020003
GO:1903867	extraembryonic membrane development	biological_process	0.056142	1	1	160	5	15671	ENSGALG00000020003
GO:1902117	positive regulation of organelle assembly	biological_process	0.056218	1	2	160	35	15671	ENSGALG00000016986,ENSGALG00000015012
GO:2001244	positive regulation of intrinsic apoptotic signaling pathway	biological_process	0.056265	1	2	160	37	15671	ENSGALG00000015013,ENSGALG00000011562
GO:0009204	deoxyribonucleoside triphosphate catabolic process	biological_process	0.056443	1	1	160	6	15671	ENSGALG00000016994
GO:0047429	nucleoside-triphosphate diphosphatase activity	molecular_function	0.056444	1	1	160	6	15671	ENSGALG00000016994
GO:0002645	positive regulation of tolerance induction	biological_process	0.056486	1	1	160	5	15671	ENSGALG00000007769
GO:0002666	positive regulation of T cell tolerance induction	biological_process	0.056486	1	1	160	5	15671	ENSGALG00000007769
GO:0060613	fat pad development	biological_process	0.056597	1	1	160	6	15671	ENSGALG00000009875
GO:0030900	forebrain development	biological_process	0.056607	1	6	160	256	15671	ENSGALG00000015013,ENSGALG00000009875,ENSGALG00000015708,ENSGALG00000013342,ENSGALG00000011870,ENSGALG00000014365
GO:0016634	oxidoreductase activity, acting on the CH-CH group of donors, oxygen as acceptor	molecular_function	0.05663	1	1	160	5	15671	ENSGALG00000015591
GO:0048291	isotype switching to IgG isotypes	biological_process	0.056663	1	1	160	6	15671	ENSGALG00000007769
GO:0030877	beta-catenin destruction complex	cellular_component	0.056682	1	1	160	5	15671	ENSGALG00000026306
GO:0010498	proteasomal protein catabolic process	biological_process	0.056853	1	6	160	257	15671	ENSGALG00000014290,ENSGALG00000014510,ENSGALG00000016997,ENSGALG00000014378,ENSGALG00000011562,ENSGALG00000017011
GO:0002249	lymphocyte anergy	biological_process	0.056864	1	1	160	5	15671	ENSGALG00000007769
GO:0002667	regulation of T cell anergy	biological_process	0.056864	1	1	160	5	15671	ENSGALG00000007769
GO:0002870	T cell anergy	biological_process	0.056864	1	1	160	5	15671	ENSGALG00000007769
GO:0002911	regulation of lymphocyte anergy	biological_process	0.056864	1	1	160	5	15671	ENSGALG00000007769
GO:0001669	acrosomal vesicle	cellular_component	0.056865	1	2	160	37	15671	ENSGALG00000017002,ENSGALG00000017000
GO:0005007	fibroblast growth factor-activated receptor activity	molecular_function	0.056874	1	1	160	5	15671	ENSGALG00000015708
GO:0090080	positive regulation of MAPKKK cascade by fibroblast growth factor receptor signaling pathway	biological_process	0.056875	1	1	160	5	15671	ENSGALG00000015708
GO:0086042	cardiac muscle cell-cardiac muscle cell adhesion	biological_process	0.056875	1	1	160	5	15671	ENSGALG00000012913
GO:0086073	bundle of His cell-Purkinje myocyte adhesion involved in cell communication	biological_process	0.056875	1	1	160	5	15671	ENSGALG00000012913
GO:0001568	blood vessel development	biological_process	0.056878	1	8	160	387	15671	ENSGALG00000014922,ENSGALG00000003750,ENSGALG00000008701,ENSGALG00000006594,ENSGALG00000014365,ENSGALG00000011870,ENSGALG00000013342,ENSGALG00000000379
GO:0090092	regulation of transmembrane receptor protein serine/threonine kinase signaling pathway	biological_process	0.057091	1	4	160	137	15671	ENSGALG00000014365,ENSGALG00000009929,ENSGALG00000015013,ENSGALG00000001774
GO:0007091	metaphase/anaphase transition of mitotic cell cycle	biological_process	0.057095	1	2	160	36	15671	ENSGALG00000014378,ENSGALG00000016997
GO:0010965	regulation of mitotic sister chromatid separation	biological_process	0.057095	1	2	160	36	15671	ENSGALG00000016997,ENSGALG00000014378
GO:0044784	metaphase/anaphase transition of cell cycle	biological_process	0.057095	1	2	160	36	15671	ENSGALG00000016997,ENSGALG00000014378
GO:0044723	single-organism carbohydrate metabolic process	biological_process	0.057142	1	9	160	465	15671	ENSGALG00000016980,ENSGALG00000002377,ENSGALG00000016992,ENSGALG00000009095,ENSGALG00000011870,ENSGALG00000015537,ENSGALG00000006594,ENSGALG00000012662,ENSGALG00000011562
GO:0001775	cell activation	biological_process	0.057237	1	9	160	472	15671	ENSGALG00000014127,ENSGALG00000014365,ENSGALG00000014509,ENSGALG00000000379,ENSGALG00000007769,ENSGALG00000014508,ENSGALG00000015608,ENSGALG00000002583,ENSGALG00000016986
GO:0003321	positive regulation of blood pressure by epinephrine-norepinephrine	biological_process	0.057322	1	1	160	6	15671	ENSGALG00000014975
GO:0016236	macroautophagy	biological_process	0.057612	1	5	160	198	15671	ENSGALG00000015546,ENSGALG00000011562,ENSGALG00000014505,ENSGALG00000017011,ENSGALG00000011870
GO:0010455	positive regulation of cell fate commitment	biological_process	0.057636	1	1	160	6	15671	ENSGALG00000014365
GO:0070059	intrinsic apoptotic signaling pathway in response to endoplasmic reticulum stress	biological_process	0.0581	1	2	160	36	15671	ENSGALG00000011562,ENSGALG00000015529
GO:0045743	positive regulation of fibroblast growth factor receptor signaling pathway	biological_process	0.058423	1	1	160	6	15671	ENSGALG00000014505
GO:0045821	positive regulation of glycolytic process	biological_process	0.058446	1	1	160	6	15671	ENSGALG00000016992
GO:0051194	positive regulation of cofactor metabolic process	biological_process	0.058446	1	1	160	6	15671	ENSGALG00000016992
GO:0051197	positive regulation of coenzyme metabolic process	biological_process	0.058446	1	1	160	6	15671	ENSGALG00000016992
GO:0005634	nucleus	cellular_component	0.058457	1	51	160	4031	15671	ENSGALG00000016995,ENSGALG00000014115,ENSGALG00000006334,ENSGALG00000011878,ENSGALG00000015013,ENSGALG00000016991,ENSGALG00000017009,ENSGALG00000016997,ENSGALG00000014485,ENSGALG00000016972,ENSGALG00000006672,ENSGALG00000011870,ENSGALG00000009875,ENSGALG00000012662,ENSGALG00000016959,ENSGALG00000016984,ENSGALG00000015599,ENSGALG00000014127,ENSGALG00000014421,ENSGALG00000017018,ENSGALG00000017015,…
GO:0046916	cellular transition metal ion homeostasis	biological_process	0.058474	1	2	160	37	15671	ENSGALG00000017021,ENSGALG00000011870
GO:0007088	regulation of mitotic nuclear division	biological_process	0.058555	1	3	160	83	15671	ENSGALG00000014378,ENSGALG00000015708,ENSGALG00000016997
GO:0004826	phenylalanine-tRNA ligase activity	molecular_function	0.058583	1	1	160	6	15671	ENSGALG00000000980
GO:2001138	regulation of phospholipid transport	biological_process	0.0587	1	1	160	6	15671	ENSGALG00000014236
GO:2001140	positive regulation of phospholipid transport	biological_process	0.0587	1	1	160	6	15671	ENSGALG00000014236
GO:0046872	metal ion binding	molecular_function	0.059045	1	35	160	2538	15671	ENSGALG00000014954,ENSGALG00000016986,ENSGALG00000011432,ENSGALG00000006236,ENSGALG00000017004,ENSGALG00000026849,ENSGALG00000015009,ENSGALG00000016993,ENSGALG00000011562,ENSGALG00000028872,ENSGALG00000008701,ENSGALG00000015594,ENSGALG00000019094,ENSGALG00000017006,ENSGALG00000015547,ENSGALG00000017021,ENSGALG00000002377,ENSGALG00000014510,ENSGALG00000007769,ENSGALG00000003750,ENSGALG00000015000,…
GO:0045913	positive regulation of carbohydrate metabolic process	biological_process	0.059104	1	2	160	37	15671	ENSGALG00000009095,ENSGALG00000016992
GO:0003306	Wnt signaling pathway involved in heart development	biological_process	0.059116	1	1	160	6	15671	ENSGALG00000014365
GO:1902107	positive regulation of leukocyte differentiation	biological_process	0.059232	1	3	160	84	15671	ENSGALG00000016997,ENSGALG00000026306,ENSGALG00000007769
GO:1902679	negative regulation of RNA biosynthetic process	biological_process	0.059243	1	12	160	689	15671	ENSGALG00000014365,ENSGALG00000015013,ENSGALG00000016997,ENSGALG00000015708,ENSGALG00000006074,ENSGALG00000002377,ENSGALG00000017011,ENSGALG00000007769,ENSGALG00000015529,ENSGALG00000026306,ENSGALG00000014508,ENSGALG00000011814
GO:0072538	T-helper 17 type immune response	biological_process	0.059257	1	1	160	6	15671	ENSGALG00000007769
GO:0001842	neural fold formation	biological_process	0.059322	1	1	160	6	15671	ENSGALG00000011870
GO:0031282	regulation of guanylate cyclase activity	biological_process	0.05962	1	1	160	6	15671	ENSGALG00000027269
GO:2000674	regulation of type B pancreatic cell apoptotic process	biological_process	0.059707	1	1	160	6	15671	ENSGALG00000015529
GO:0007611	learning or memory	biological_process	0.059968	1	4	160	137	15671	ENSGALG00000011562,ENSGALG00000014975,ENSGALG00000014236,ENSGALG00000011870
GO:0032905	transforming growth factor beta1 production	biological_process	0.060174	1	1	160	6	15671	ENSGALG00000007769
GO:0032908	regulation of transforming growth factor beta1 production	biological_process	0.060174	1	1	160	6	15671	ENSGALG00000007769
GO:0051306	mitotic sister chromatid separation	biological_process	0.060176	1	2	160	37	15671	ENSGALG00000014378,ENSGALG00000016997
GO:0010561	negative regulation of glycoprotein biosynthetic process	biological_process	0.060359	1	1	160	6	15671	ENSGALG00000016996
GO:0010851	cyclase regulator activity	molecular_function	0.060393	1	1	160	6	15671	ENSGALG00000027269
GO:0044798	nuclear transcription factor complex	cellular_component	0.060422	1	3	160	85	15671	ENSGALG00000016997,ENSGALG00000011870,ENSGALG00000016974
GO:0031974	membrane-enclosed lumen	cellular_component	0.060709	1	29	160	2058	15671	ENSGALG00000015547,ENSGALG00000015626,ENSGALG00000015013,ENSGALG00000011293,ENSGALG00000016991,ENSGALG00000006334,ENSGALG00000014115,ENSGALG00000011878,ENSGALG00000016995,ENSGALG00000014365,ENSGALG00000006672,ENSGALG00000016972,ENSGALG00000015549,ENSGALG00000016980,ENSGALG00000016947,ENSGALG00000012913,ENSGALG00000016997,ENSGALG00000028872,ENSGALG00000016984,ENSGALG00000009875,ENSGALG00000012662,…
GO:0009144	purine nucleoside triphosphate metabolic process	biological_process	0.060765	1	4	160	155	15671	ENSGALG00000016992,ENSGALG00000016994,ENSGALG00000002377,ENSGALG00000011870
GO:0051172	negative regulation of nitrogen compound metabolic process	biological_process	0.060776	1	14	160	843	15671	ENSGALG00000014365,ENSGALG00000014516,ENSGALG00000026011,ENSGALG00000015013,ENSGALG00000016997,ENSGALG00000006074,ENSGALG00000002377,ENSGALG00000015708,ENSGALG00000026306,ENSGALG00000015529,ENSGALG00000014508,ENSGALG00000011814,ENSGALG00000017011,ENSGALG00000007769
GO:0050805	negative regulation of synaptic transmission	biological_process	0.060844	1	2	160	36	15671	ENSGALG00000011562,ENSGALG00000014975
GO:0072524	pyridine-containing compound metabolic process	biological_process	0.060869	1	3	160	85	15671	ENSGALG00000002377,ENSGALG00000011870,ENSGALG00000016992
GO:0051151	negative regulation of smooth muscle cell differentiation	biological_process	0.060963	1	1	160	6	15671	ENSGALG00000007138
GO:0046903	secretion	biological_process	0.061076	1	10	160	548	15671	ENSGALG00000011870,ENSGALG00000014365,ENSGALG00000009875,ENSGALG00000011562,ENSGALG00000001774,ENSGALG00000026011,ENSGALG00000027269,ENSGALG00000016992,ENSGALG00000017044,ENSGALG00000007769
GO:0002710	negative regulation of T cell mediated immunity	biological_process	0.06131	1	1	160	6	15671	ENSGALG00000007769
GO:0046661	male sex differentiation	biological_process	0.061406	1	3	160	86	15671	ENSGALG00000017002,ENSGALG00000009095,ENSGALG00000009875
GO:0050650	chondroitin sulfate proteoglycan biosynthetic process	biological_process	0.061692	1	1	160	6	15671	ENSGALG00000015015
GO:0034312	diol biosynthetic process	biological_process	0.061761	1	1	160	6	15671	ENSGALG00000000755
GO:0046512	sphingosine biosynthetic process	biological_process	0.061761	1	1	160	6	15671	ENSGALG00000000755
GO:0048525	negative regulation of viral process	biological_process	0.061766	1	2	160	39	15671	ENSGALG00000017011,ENSGALG00000011562
GO:2000113	negative regulation of cellular macromolecule biosynthetic process	biological_process	0.062069	1	13	160	769	15671	ENSGALG00000015013,ENSGALG00000014516,ENSGALG00000016996,ENSGALG00000014365,ENSGALG00000007769,ENSGALG00000015529,ENSGALG00000026306,ENSGALG00000014508,ENSGALG00000011814,ENSGALG00000002377,ENSGALG00000006074,ENSGALG00000015708,ENSGALG00000016997
GO:0032104	regulation of response to extracellular stimulus	biological_process	0.06224	1	3	160	84	15671	ENSGALG00000011870,ENSGALG00000017011,ENSGALG00000015546
GO:0032107	regulation of response to nutrient levels	biological_process	0.06224	1	3	160	84	15671	ENSGALG00000015546,ENSGALG00000017011,ENSGALG00000011870
GO:0031145	anaphase-promoting complex-dependent proteasomal ubiquitin-dependent protein catabolic process	biological_process	0.062294	1	2	160	38	15671	ENSGALG00000016997,ENSGALG00000014378
GO:0009892	negative regulation of metabolic process	biological_process	0.062537	1	22	160	1483	15671	ENSGALG00000016996,ENSGALG00000011870,ENSGALG00000011562,ENSGALG00000026011,ENSGALG00000015546,ENSGALG00000014516,ENSGALG00000002377,ENSGALG00000017015,ENSGALG00000007769,ENSGALG00000017011,ENSGALG00000011814,ENSGALG00000014365,ENSGALG00000015013,ENSGALG00000014975,ENSGALG00000006074,ENSGALG00000015708,ENSGALG00000008701,ENSGALG00000016997,ENSGALG00000014922,ENSGALG00000014508,ENSGALG00000026306,…
GO:0043168	anion binding	molecular_function	0.062727	1	29	160	2028	15671	ENSGALG00000014386,ENSGALG00000017024,ENSGALG00000011432,ENSGALG00000006236,ENSGALG00000016974,ENSGALG00000014395,ENSGALG00000022733,ENSGALG00000014372,ENSGALG00000016996,ENSGALG00000015591,ENSGALG00000016993,ENSGALG00000012662,ENSGALG00000014127,ENSGALG00000016959,ENSGALG00000002583,ENSGALG00000008701,ENSGALG00000015708,ENSGALG00000014931,ENSGALG00000014236,ENSGALG00000017026,ENSGALG00000017044,…
GO:0043254	regulation of protein complex assembly	biological_process	0.06289	1	5	160	203	15671	ENSGALG00000026306,ENSGALG00000011814,ENSGALG00000014115,ENSGALG00000009929,ENSGALG00000016986
GO:0015149	hexose transmembrane transporter activity	molecular_function	0.062965	1	1	160	6	15671	ENSGALG00000014971
GO:0033045	regulation of sister chromatid segregation	biological_process	0.063315	1	2	160	38	15671	ENSGALG00000016997,ENSGALG00000014378
GO:0033047	regulation of mitotic sister chromatid segregation	biological_process	0.063315	1	2	160	38	15671	ENSGALG00000016997,ENSGALG00000014378
GO:0048771	tissue remodeling	biological_process	0.063362	1	3	160	87	15671	ENSGALG00000014365,ENSGALG00000011870,ENSGALG00000006236
GO:0000070	mitotic sister chromatid segregation	biological_process	0.063375	1	3	160	84	15671	ENSGALG00000014425,ENSGALG00000016997,ENSGALG00000014378
GO:0005167	neurotrophin TRK receptor binding	molecular_function	0.063437	1	1	160	7	15671	ENSGALG00000003750
GO:0045741	positive regulation of epidermal growth factor-activated receptor activity	biological_process	0.063454	1	1	160	6	15671	ENSGALG00000015608
GO:0045589	regulation of regulatory T cell differentiation	biological_process	0.063474	1	1	160	7	15671	ENSGALG00000007769
GO:0009215	purine deoxyribonucleoside triphosphate metabolic process	biological_process	0.06349	1	1	160	7	15671	ENSGALG00000016994
GO:1901566	organonitrogen compound biosynthetic process	biological_process	0.06354	1	13	160	823	15671	ENSGALG00000006236,ENSGALG00000009095,ENSGALG00000006672,ENSGALG00000015529,ENSGALG00000003570,ENSGALG00000027269,ENSGALG00000000755,ENSGALG00000014386,ENSGALG00000014975,ENSGALG00000026011,ENSGALG00000014516,ENSGALG00000015015,ENSGALG00000006427
GO:1900102	negative regulation of endoplasmic reticulum unfolded protein response	biological_process	0.063549	1	1	160	6	15671	ENSGALG00000015529
GO:0010919	regulation of inositol phosphate biosynthetic process	biological_process	0.063564	1	1	160	6	15671	ENSGALG00000009095
GO:0036473	cell death in response to oxidative stress	biological_process	0.06363	1	2	160	38	15671	ENSGALG00000011562,ENSGALG00000011870
GO:0003231	cardiac ventricle development	biological_process	0.063709	1	3	160	86	15671	ENSGALG00000011870,ENSGALG00000012913,ENSGALG00000014365
GO:0060123	regulation of growth hormone secretion	biological_process	0.063856	1	1	160	7	15671	ENSGALG00000009875
GO:0006733	oxidoreduction coenzyme metabolic process	biological_process	0.063862	1	3	160	87	15671	ENSGALG00000002377,ENSGALG00000011870,ENSGALG00000016992
GO:0045842	positive regulation of mitotic metaphase/anaphase transition	biological_process	0.063866	1	1	160	6	15671	ENSGALG00000016997
GO:1901970	positive regulation of mitotic sister chromatid separation	biological_process	0.063866	1	1	160	6	15671	ENSGALG00000016997
GO:1902101	positive regulation of metaphase/anaphase transition of cell cycle	biological_process	0.063866	1	1	160	6	15671	ENSGALG00000016997
GO:0048733	sebaceous gland development	biological_process	0.06387	1	1	160	6	15671	ENSGALG00000014365
GO:1902115	regulation of organelle assembly	biological_process	0.064314	1	3	160	85	15671	ENSGALG00000015012,ENSGALG00000016986,ENSGALG00000015546
GO:0007194	negative regulation of adenylate cyclase activity	biological_process	0.064355	1	1	160	6	15671	ENSGALG00000026011
GO:0031280	negative regulation of cyclase activity	biological_process	0.064355	1	1	160	6	15671	ENSGALG00000026011
GO:0032270	positive regulation of cellular protein metabolic process	biological_process	0.06437	1	13	160	777	15671	ENSGALG00000014510,ENSGALG00000016992,ENSGALG00000015608,ENSGALG00000016997,ENSGALG00000008701,ENSGALG00000015708,ENSGALG00000006672,ENSGALG00000017023,ENSGALG00000007769,ENSGALG00000014290,ENSGALG00000017019,ENSGALG00000020003,ENSGALG00000011562
GO:0045927	positive regulation of growth	biological_process	0.064782	1	4	160	144	15671	ENSGALG00000015529,ENSGALG00000011562,ENSGALG00000009875,ENSGALG00000014365
GO:0090042	tubulin deacetylation	biological_process	0.064855	1	1	160	6	15671	ENSGALG00000017024
GO:0046649	lymphocyte activation	biological_process	0.065096	1	7	160	344	15671	ENSGALG00000014508,ENSGALG00000014127,ENSGALG00000007769,ENSGALG00000016986,ENSGALG00000014509,ENSGALG00000014365,ENSGALG00000002583
GO:0010463	mesenchymal cell proliferation	biological_process	0.065155	1	2	160	40	15671	ENSGALG00000015013,ENSGALG00000026306
GO:0042063	gliogenesis	biological_process	0.065254	1	4	160	145	15671	ENSGALG00000017044,ENSGALG00000009875,ENSGALG00000006074,ENSGALG00000015708
GO:0098589	membrane region	cellular_component	0.065254	1	9	160	463	15671	ENSGALG00000015010,ENSGALG00000007332,ENSGALG00000017044,ENSGALG00000014496,ENSGALG00000000379,ENSGALG00000014372,ENSGALG00000006220,ENSGALG00000014975,ENSGALG00000017021
GO:0045898	regulation of RNA polymerase II transcriptional preinitiation complex assembly	biological_process	0.065263	1	1	160	6	15671	ENSGALG00000011814
GO:0044092	negative regulation of molecular function	biological_process	0.06529	1	10	160	551	15671	ENSGALG00000016997,ENSGALG00000015529,ENSGALG00000026306,ENSGALG00000014922,ENSGALG00000017012,ENSGALG00000007769,ENSGALG00000026011,ENSGALG00000014975,ENSGALG00000015013,ENSGALG00000011562
GO:0005886	plasma membrane	cellular_component	0.06542	1	29	160	2056	15671	ENSGALG00000014496,ENSGALG00000005259,ENSGALG00000014971,ENSGALG00000016986,ENSGALG00000016992,ENSGALG00000014127,ENSGALG00000006220,ENSGALG00000016996,ENSGALG00000014372,ENSGALG00000017044,ENSGALG00000014922,ENSGALG00000009095,ENSGALG00000014508,ENSGALG00000002583,ENSGALG00000007332,ENSGALG00000015708,ENSGALG00000016980,ENSGALG00000015608,ENSGALG00000012913,ENSGALG00000015010,ENSGALG00000011293,…
GO:0060340	positive regulation of type I interferon-mediated signaling pathway	biological_process	0.065448	1	1	160	7	15671	ENSGALG00000014290
GO:0019215	intermediate filament binding	molecular_function	0.065455	1	1	160	6	15671	ENSGALG00000012913
GO:1903599	positive regulation of mitophagy	biological_process	0.065522	1	1	160	6	15671	ENSGALG00000011870
GO:0072497	mesenchymal stem cell differentiation	biological_process	0.065668	1	1	160	6	15671	ENSGALG00000006074
GO:0016725	oxidoreductase activity, acting on CH or CH2 groups	molecular_function	0.065766	1	1	160	6	15671	ENSGALG00000008701
GO:0072507	divalent inorganic cation homeostasis	biological_process	0.065772	1	5	160	205	15671	ENSGALG00000016992,ENSGALG00000015529,ENSGALG00000017021,ENSGALG00000026011,ENSGALG00000003750
GO:0035878	nail development	biological_process	0.065786	1	1	160	6	15671	ENSGALG00000015013
GO:0000280	nuclear division	biological_process	0.065851	1	6	160	269	15671	ENSGALG00000015708,ENSGALG00000014425,ENSGALG00000016997,ENSGALG00000014378,ENSGALG00000015013,ENSGALG00000017006
GO:0072201	negative regulation of mesenchymal cell proliferation	biological_process	0.065859	1	1	160	6	15671	ENSGALG00000026306
GO:0030643	cellular phosphate ion homeostasis	biological_process	0.065868	1	1	160	6	15671	ENSGALG00000014372
GO:0072502	cellular trivalent inorganic anion homeostasis	biological_process	0.065868	1	1	160	6	15671	ENSGALG00000014372
GO:0000796	condensin complex	cellular_component	0.065906	1	1	160	6	15671	ENSGALG00000014425
GO:1902895	positive regulation of pri-miRNA transcription from RNA polymerase II promoter	biological_process	0.066058	1	1	160	6	15671	ENSGALG00000011870
GO:0032352	positive regulation of hormone metabolic process	biological_process	0.066209	1	1	160	6	15671	ENSGALG00000011870
GO:0060385	axonogenesis involved in innervation	biological_process	0.066246	1	1	160	6	15671	ENSGALG00000015708
GO:0051341	regulation of oxidoreductase activity	biological_process	0.06631	1	2	160	40	15671	ENSGALG00000014975,ENSGALG00000011562
GO:0033084	regulation of immature T cell proliferation in thymus	biological_process	0.066388	1	1	160	6	15671	ENSGALG00000007769
GO:0002286	T cell activation involved in immune response	biological_process	0.066421	1	2	160	43	15671	ENSGALG00000016986,ENSGALG00000007769
GO:0030888	regulation of B cell proliferation	biological_process	0.066457	1	2	160	42	15671	ENSGALG00000014509,ENSGALG00000014508
GO:0030813	positive regulation of nucleotide catabolic process	biological_process	0.066468	1	1	160	7	15671	ENSGALG00000016992
GO:0060430	lung saccule development	biological_process	0.066567	1	1	160	7	15671	ENSGALG00000015708
GO:0006013	mannose metabolic process	biological_process	0.066723	1	1	160	7	15671	ENSGALG00000015537
GO:0046386	deoxyribose phosphate catabolic process	biological_process	0.066727	1	1	160	7	15671	ENSGALG00000016994
GO:0055008	cardiac muscle tissue morphogenesis	biological_process	0.066814	1	2	160	41	15671	ENSGALG00000012913,ENSGALG00000014365
GO:0001514	selenocysteine incorporation	biological_process	0.066862	1	1	160	7	15671	ENSGALG00000014386
GO:0006451	translational readthrough	biological_process	0.066862	1	1	160	7	15671	ENSGALG00000014386
GO:0005887	integral component of plasma membrane	cellular_component	0.066899	1	9	160	471	15671	ENSGALG00000006172,ENSGALG00000006220,ENSGALG00000014975,ENSGALG00000000379,ENSGALG00000014496,ENSGALG00000009095,ENSGALG00000015608,ENSGALG00000015708,ENSGALG00000016992
GO:0070647	protein modification by small protein conjugation or removal	biological_process	0.067004	1	9	160	468	15671	ENSGALG00000015708,ENSGALG00000003861,ENSGALG00000017011,ENSGALG00000026849,ENSGALG00000014378,ENSGALG00000011682,ENSGALG00000006461,ENSGALG00000014290,ENSGALG00000011562
GO:0097159	organic cyclic compound binding	molecular_function	0.067023	1	56	160	4494	15671	ENSGALG00000014421,ENSGALG00000002377,ENSGALG00000014395,ENSGALG00000011682,ENSGALG00000015000,ENSGALG00000007769,ENSGALG00000009875,ENSGALG00000012662,ENSGALG00000011870,ENSGALG00000016959,ENSGALG00000016984,ENSGALG00000015599,ENSGALG00000014127,ENSGALG00000014236,ENSGALG00000016967,ENSGALG00000016997,ENSGALG00000015708,ENSGALG00000006672,ENSGALG00000014922,ENSGALG00000016972,ENSGALG00000006427,…
GO:0001993	regulation of systemic arterial blood pressure by norepinephrine-epinephrine	biological_process	0.067127	1	1	160	7	15671	ENSGALG00000014975
GO:0002517	T cell tolerance induction	biological_process	0.067474	1	1	160	6	15671	ENSGALG00000007769
GO:0002664	regulation of T cell tolerance induction	biological_process	0.067474	1	1	160	6	15671	ENSGALG00000007769
GO:0070016	armadillo repeat domain binding	molecular_function	0.067584	1	1	160	6	15671	ENSGALG00000026306
GO:0032879	regulation of localization	biological_process	0.067771	1	21	160	1412	15671	ENSGALG00000015529,ENSGALG00000002583,ENSGALG00000014236,ENSGALG00000016997,ENSGALG00000012913,ENSGALG00000001774,ENSGALG00000015012,ENSGALG00000000379,ENSGALG00000017012,ENSGALG00000026849,ENSGALG00000007769,ENSGALG00000003750,ENSGALG00000016992,ENSGALG00000016986,ENSGALG00000006220,ENSGALG00000026011,ENSGALG00000011562,ENSGALG00000009875,ENSGALG00000014957,ENSGALG00000002123,ENSGALG00000011870
GO:0035005	1-phosphatidylinositol-4-phosphate 3-kinase activity	molecular_function	0.067858	1	1	160	6	15671	ENSGALG00000002583
GO:0030151	molybdenum ion binding	molecular_function	0.067858	1	1	160	6	15671	ENSGALG00000008701
GO:0048593	camera-type eye morphogenesis	biological_process	0.06787	1	3	160	87	15671	ENSGALG00000002298,ENSGALG00000014496,ENSGALG00000015708
GO:0061097	regulation of protein tyrosine kinase activity	biological_process	0.067972	1	2	160	42	15671	ENSGALG00000015608,ENSGALG00000000379
GO:0009966	regulation of signal transduction	biological_process	0.067999	1	23	160	1571	15671	ENSGALG00000015529,ENSGALG00000026306,ENSGALG00000009095,ENSGALG00000014505,ENSGALG00000009929,ENSGALG00000016997,ENSGALG00000016947,ENSGALG00000015608,ENSGALG00000015037,ENSGALG00000008701,ENSGALG00000015708,ENSGALG00000001774,ENSGALG00000020003,ENSGALG00000015013,ENSGALG00000015626,ENSGALG00000014290,ENSGALG00000014365,ENSGALG00000017011,ENSGALG00000016992,ENSGALG00000014514,ENSGALG00000011562,…
GO:0003091	renal water homeostasis	biological_process	0.068077	1	1	160	7	15671	ENSGALG00000015529
GO:0005524	ATP binding	molecular_function	0.068175	1	19	160	1205	15671	ENSGALG00000016959,ENSGALG00000014127,ENSGALG00000016996,ENSGALG00000012662,ENSGALG00000016993,ENSGALG00000011432,ENSGALG00000014395,ENSGALG00000016974,ENSGALG00000017024,ENSGALG00000006172,ENSGALG00000002726,ENSGALG00000020003,ENSGALG00000017021,ENSGALG00000006427,ENSGALG00000017023,ENSGALG00000014922,ENSGALG00000014236,ENSGALG00000002583,ENSGALG00000015708
GO:0005737	cytoplasm	cellular_component	0.06826	1	71	160	5912	15671	ENSGALG00000014510,ENSGALG00000000755,ENSGALG00000017012,ENSGALG00000017011,ENSGALG00000006594,ENSGALG00000015546,ENSGALG00000017026,ENSGALG00000007332,ENSGALG00000015708,ENSGALG00000014236,ENSGALG00000005716,ENSGALG00000016981,ENSGALG00000017044,ENSGALG00000015012,ENSGALG00000014425,ENSGALG00000018557,ENSGALG00000017009,ENSGALG00000016991,ENSGALG00000014496,ENSGALG00000026849,ENSGALG00000006236,…
GO:0045934	negative regulation of nucleobase-containing compound metabolic process	biological_process	0.068353	1	13	160	780	15671	ENSGALG00000014365,ENSGALG00000015013,ENSGALG00000026011,ENSGALG00000006074,ENSGALG00000015708,ENSGALG00000002377,ENSGALG00000016997,ENSGALG00000007769,ENSGALG00000017011,ENSGALG00000011814,ENSGALG00000026306,ENSGALG00000015529,ENSGALG00000014508
GO:0001944	vasculature development	biological_process	0.068357	1	8	160	404	15671	ENSGALG00000008701,ENSGALG00000014922,ENSGALG00000003750,ENSGALG00000006594,ENSGALG00000013342,ENSGALG00000000379,ENSGALG00000011870,ENSGALG00000014365
GO:0030949	positive regulation of vascular endothelial growth factor receptor signaling pathway	biological_process	0.068544	1	1	160	7	15671	ENSGALG00000011870
GO:0042803	protein homodimerization activity	molecular_function	0.068644	1	8	160	416	15671	ENSGALG00000016685,ENSGALG00000006427,ENSGALG00000005716,ENSGALG00000007769,ENSGALG00000015608,ENSGALG00000015549,ENSGALG00000003570,ENSGALG00000008701
GO:0048565	digestive tract development	biological_process	0.068753	1	3	160	89	15671	ENSGALG00000015708,ENSGALG00000011870,ENSGALG00000016997
GO:0050778	positive regulation of immune response	biological_process	0.068781	1	6	160	279	15671	ENSGALG00000014290,ENSGALG00000016947,ENSGALG00000014508,ENSGALG00000003750,ENSGALG00000014127,ENSGALG00000007769
GO:0046185	aldehyde catabolic process	biological_process	0.068837	1	1	160	7	15671	ENSGALG00000016991
GO:0044707	single-multicellular organism process	biological_process	0.069075	1	47	160	3658	15671	ENSGALG00000026849,ENSGALG00000014496,ENSGALG00000006236,ENSGALG00000007138,ENSGALG00000017024,ENSGALG00000016992,ENSGALG00000014514,ENSGALG00000015528,ENSGALG00000017002,ENSGALG00000026011,ENSGALG00000011562,ENSGALG00000028872,ENSGALG00000015015,ENSGALG00000013342,ENSGALG00000022733,ENSGALG00000015529,ENSGALG00000026306,ENSGALG00000009095,ENSGALG00000016947,ENSGALG00000012913,ENSGALG00000015608,…
GO:0090596	sensory organ morphogenesis	biological_process	0.06912	1	5	160	208	15671	ENSGALG00000015708,ENSGALG00000013342,ENSGALG00000002298,ENSGALG00000014496,ENSGALG00000015013
GO:0051253	negative regulation of RNA metabolic process	biological_process	0.069161	1	12	160	707	15671	ENSGALG00000016997,ENSGALG00000002377,ENSGALG00000006074,ENSGALG00000015708,ENSGALG00000017011,ENSGALG00000007769,ENSGALG00000011814,ENSGALG00000026306,ENSGALG00000015529,ENSGALG00000014508,ENSGALG00000014365,ENSGALG00000015013
GO:0032970	regulation of actin filament-based process	biological_process	0.069371	1	5	160	210	15671	ENSGALG00000011562,ENSGALG00000014922,ENSGALG00000012913,ENSGALG00000000379,ENSGALG00000014957
GO:0042983	amyloid precursor protein biosynthetic process	biological_process	0.069448	1	1	160	7	15671	ENSGALG00000016996
GO:0042984	regulation of amyloid precursor protein biosynthetic process	biological_process	0.069448	1	1	160	7	15671	ENSGALG00000016996
GO:0031981	nuclear lumen	cellular_component	0.06951	1	27	160	1910	15671	ENSGALG00000012662,ENSGALG00000009875,ENSGALG00000011870,ENSGALG00000016984,ENSGALG00000028872,ENSGALG00000017015,ENSGALG00000017018,ENSGALG00000014395,ENSGALG00000016974,ENSGALG00000026470,ENSGALG00000007138,ENSGALG00000015000,ENSGALG00000016995,ENSGALG00000014115,ENSGALG00000006334,ENSGALG00000011878,ENSGALG00000014365,ENSGALG00000015547,ENSGALG00000015013,ENSGALG00000015626,ENSGALG00000016991,…
GO:0048546	digestive tract morphogenesis	biological_process	0.069906	1	2	160	42	15671	ENSGALG00000015708,ENSGALG00000011870
GO:1903050	regulation of proteolysis involved in cellular protein catabolic process	biological_process	0.07001	1	4	160	146	15671	ENSGALG00000014290,ENSGALG00000016997,ENSGALG00000014378,ENSGALG00000011562
GO:0071636	positive regulation of transforming growth factor beta production	biological_process	0.070014	1	1	160	7	15671	ENSGALG00000007769
GO:0031324	negative regulation of cellular metabolic process	biological_process	0.070029	1	20	160	1338	15671	ENSGALG00000014365,ENSGALG00000015013,ENSGALG00000016997,ENSGALG00000006074,ENSGALG00000008701,ENSGALG00000015708,ENSGALG00000026306,ENSGALG00000015529,ENSGALG00000014508,ENSGALG00000014922,ENSGALG00000011870,ENSGALG00000016996,ENSGALG00000014516,ENSGALG00000015546,ENSGALG00000026011,ENSGALG00000011562,ENSGALG00000002377,ENSGALG00000011814,ENSGALG00000017011,ENSGALG00000007769
GO:0006807	nitrogen compound metabolic process	biological_process	0.070214	1	52	160	4186	15671	ENSGALG00000013342,ENSGALG00000015015,ENSGALG00000015009,ENSGALG00000026011,ENSGALG00000014516,ENSGALG00000011562,ENSGALG00000014386,ENSGALG00000016992,ENSGALG00000014954,ENSGALG00000016974,ENSGALG00000026470,ENSGALG00000011814,ENSGALG00000006236,ENSGALG00000014365,ENSGALG00000017025,ENSGALG00000008701,ENSGALG00000006074,ENSGALG00000015549,ENSGALG00000016947,ENSGALG00000009095,ENSGALG00000026306,…
GO:1902187	negative regulation of viral release from host cell	biological_process	0.070332	1	1	160	7	15671	ENSGALG00000017011
GO:0097050	type B pancreatic cell apoptotic process	biological_process	0.070657	1	1	160	7	15671	ENSGALG00000015529
GO:0005507	copper ion binding	molecular_function	0.070691	1	2	160	43	15671	ENSGALG00000017021,ENSGALG00000018557
GO:0010225	response to UV-C	biological_process	0.070827	1	1	160	7	15671	ENSGALG00000020003
GO:0004872	receptor activity	molecular_function	0.0709	1	14	160	871	15671	ENSGALG00000015708,ENSGALG00000015608,ENSGALG00000016300,ENSGALG00000016992,ENSGALG00000009095,ENSGALG00000017003,ENSGALG00000005259,ENSGALG00000000379,ENSGALG00000006575,ENSGALG00000016995,ENSGALG00000006172,ENSGALG00000014975,ENSGALG00000026011,ENSGALG00000001774
GO:0009151	purine deoxyribonucleotide metabolic process	biological_process	0.071	1	1	160	8	15671	ENSGALG00000016994
GO:0006878	cellular copper ion homeostasis	biological_process	0.071086	1	1	160	7	15671	ENSGALG00000017021
GO:0006670	sphingosine metabolic process	biological_process	0.071162	1	1	160	7	15671	ENSGALG00000000755
GO:1902882	regulation of response to oxidative stress	biological_process	0.07126	1	2	160	41	15671	ENSGALG00000011870,ENSGALG00000011562
GO:0051583	dopamine uptake involved in synaptic transmission	biological_process	0.071276	1	1	160	7	15671	ENSGALG00000011562
GO:0051934	catecholamine uptake involved in synaptic transmission	biological_process	0.071276	1	1	160	7	15671	ENSGALG00000011562
GO:0090493	catecholamine uptake	biological_process	0.071276	1	1	160	7	15671	ENSGALG00000011562
GO:0090494	dopamine uptake	biological_process	0.071276	1	1	160	7	15671	ENSGALG00000011562
GO:1903019	negative regulation of glycoprotein metabolic process	biological_process	0.071302	1	1	160	7	15671	ENSGALG00000016996
GO:0021903	rostrocaudal neural tube patterning	biological_process	0.071331	1	1	160	8	15671	ENSGALG00000013342
GO:0048839	inner ear development	biological_process	0.071416	1	4	160	149	15671	ENSGALG00000013342,ENSGALG00000015708,ENSGALG00000014365,ENSGALG00000015015
GO:0000314	organellar small ribosomal subunit	cellular_component	0.071433	1	1	160	10	15671	ENSGALG00000011293
GO:0005763	mitochondrial small ribosomal subunit	cellular_component	0.071433	1	1	160	10	15671	ENSGALG00000011293
GO:0004952	dopamine neurotransmitter receptor activity	molecular_function	0.071586	1	1	160	7	15671	ENSGALG00000014975
GO:0022411	cellular component disassembly	biological_process	0.071618	1	6	160	275	15671	ENSGALG00000011562,ENSGALG00000014505,ENSGALG00000017025,ENSGALG00000011870,ENSGALG00000014957,ENSGALG00000016986
GO:0051046	regulation of secretion	biological_process	0.071761	1	7	160	352	15671	ENSGALG00000007769,ENSGALG00000011562,ENSGALG00000001774,ENSGALG00000026011,ENSGALG00000011870,ENSGALG00000009875,ENSGALG00000016992
GO:0051087	chaperone binding	molecular_function	0.071764	1	2	160	42	15671	ENSGALG00000015549,ENSGALG00000011562
GO:0032906	transforming growth factor beta2 production	biological_process	0.072086	1	1	160	7	15671	ENSGALG00000011870
GO:0032909	regulation of transforming growth factor beta2 production	biological_process	0.072086	1	1	160	7	15671	ENSGALG00000011870
GO:0007204	positive regulation of cytosolic calcium ion concentration	biological_process	0.072225	1	3	160	92	15671	ENSGALG00000016992,ENSGALG00000026011,ENSGALG00000003750
GO:0035458	cellular response to interferon-beta	biological_process	0.072232	1	1	160	8	15671	ENSGALG00000014290
GO:0070585	protein localization to mitochondrion	biological_process	0.072274	1	3	160	91	15671	ENSGALG00000002123,ENSGALG00000011562,ENSGALG00000026849
GO:0000819	sister chromatid segregation	biological_process	0.072538	1	3	160	89	15671	ENSGALG00000014378,ENSGALG00000016997,ENSGALG00000014425
GO:0003256	regulation of transcription from RNA polymerase II promoter involved in myocardial precursor cell differentiation	biological_process	0.072596	1	1	160	7	15671	ENSGALG00000014365
GO:0046520	sphingoid biosynthetic process	biological_process	0.072688	1	1	160	7	15671	ENSGALG00000000755
GO:0098911	regulation of ventricular cardiac muscle cell action potential	biological_process	0.072699	1	1	160	7	15671	ENSGALG00000012913
GO:0040008	regulation of growth	biological_process	0.072807	1	7	160	346	15671	ENSGALG00000015529,ENSGALG00000015013,ENSGALG00000011562,ENSGALG00000009875,ENSGALG00000014365,ENSGALG00000011870,ENSGALG00000002377
GO:0045655	regulation of monocyte differentiation	biological_process	0.072896	1	1	160	7	15671	ENSGALG00000026306
GO:0031624	ubiquitin conjugating enzyme binding	molecular_function	0.072924	1	1	160	7	15671	ENSGALG00000011562
GO:0090276	regulation of peptide hormone secretion	biological_process	0.073117	1	3	160	94	15671	ENSGALG00000009875,ENSGALG00000011870,ENSGALG00000011562
GO:0071803	positive regulation of podosome assembly	biological_process	0.073156	1	1	160	7	15671	ENSGALG00000016986
GO:0051649	establishment of localization in cell	biological_process	0.07339	1	22	160	1519	15671	ENSGALG00000017021,ENSGALG00000001774,ENSGALG00000017009,ENSGALG00000002726,ENSGALG00000015012,ENSGALG00000014365,ENSGALG00000016980,ENSGALG00000014931,ENSGALG00000016997,ENSGALG00000026011,ENSGALG00000015546,ENSGALG00000011562,ENSGALG00000009875,ENSGALG00000022733,ENSGALG00000011870,ENSGALG00000002123,ENSGALG00000026849,ENSGALG00000007769,ENSGALG00000003750,ENSGALG00000016979,ENSGALG00000016986,…
GO:0006955	immune response	biological_process	0.073685	1	10	160	589	15671	ENSGALG00000016300,ENSGALG00000016986,ENSGALG00000016947,ENSGALG00000014508,ENSGALG00000003750,ENSGALG00000017011,ENSGALG00000007769,ENSGALG00000014290,ENSGALG00000014365,ENSGALG00000014127
GO:2000678	negative regulation of transcription regulatory region DNA binding	biological_process	0.073728	1	1	160	8	15671	ENSGALG00000015013
GO:0050731	positive regulation of peptidyl-tyrosine phosphorylation	biological_process	0.07375	1	3	160	95	15671	ENSGALG00000015608,ENSGALG00000015708,ENSGALG00000016992
GO:0003139	secondary heart field specification	biological_process	0.073757	1	1	160	7	15671	ENSGALG00000014365
GO:1902177	positive regulation of oxidative stress-induced intrinsic apoptotic signaling pathway	biological_process	0.073771	1	1	160	7	15671	ENSGALG00000011562
GO:1903209	positive regulation of oxidative stress-induced cell death	biological_process	0.073771	1	1	160	7	15671	ENSGALG00000011562
GO:0060911	cardiac cell fate commitment	biological_process	0.073931	1	1	160	7	15671	ENSGALG00000014365
GO:0032959	inositol trisphosphate biosynthetic process	biological_process	0.074076	1	1	160	7	15671	ENSGALG00000009095
GO:0046929	negative regulation of neurotransmitter secretion	biological_process	0.074512	1	1	160	7	15671	ENSGALG00000011562
GO:0002791	regulation of peptide secretion	biological_process	0.074749	1	3	160	95	15671	ENSGALG00000009875,ENSGALG00000011870,ENSGALG00000011562
GO:0014051	gamma-aminobutyric acid secretion	biological_process	0.07511	1	1	160	7	15671	ENSGALG00000017044
GO:0034086	maintenance of sister chromatid cohesion	biological_process	0.075281	1	1	160	7	15671	ENSGALG00000016997
GO:0034088	maintenance of mitotic sister chromatid cohesion	biological_process	0.075281	1	1	160	7	15671	ENSGALG00000016997
GO:0043176	amine binding	molecular_function	0.075406	1	1	160	8	15671	ENSGALG00000016992
GO:0051378	serotonin binding	molecular_function	0.075406	1	1	160	8	15671	ENSGALG00000016992
GO:0030002	cellular anion homeostasis	biological_process	0.075428	1	1	160	7	15671	ENSGALG00000014372
GO:0030320	cellular monovalent inorganic anion homeostasis	biological_process	0.075428	1	1	160	7	15671	ENSGALG00000014372
GO:0072501	cellular divalent inorganic anion homeostasis	biological_process	0.075428	1	1	160	7	15671	ENSGALG00000014372
GO:0032649	regulation of interferon-gamma production	biological_process	0.075524	1	2	160	44	15671	ENSGALG00000007769,ENSGALG00000014127
GO:0033080	immature T cell proliferation in thymus	biological_process	0.075629	1	1	160	7	15671	ENSGALG00000007769
GO:0033690	positive regulation of osteoblast proliferation	biological_process	0.075674	1	1	160	8	15671	ENSGALG00000000379
GO:0032559	adenyl ribonucleotide binding	molecular_function	0.075714	1	19	160	1221	15671	ENSGALG00000014127,ENSGALG00000016959,ENSGALG00000016996,ENSGALG00000016993,ENSGALG00000012662,ENSGALG00000011432,ENSGALG00000016974,ENSGALG00000014395,ENSGALG00000017024,ENSGALG00000002726,ENSGALG00000006172,ENSGALG00000020003,ENSGALG00000017021,ENSGALG00000006427,ENSGALG00000017023,ENSGALG00000014922,ENSGALG00000002583,ENSGALG00000015708,ENSGALG00000014236
GO:0032436	positive regulation of proteasomal ubiquitin-dependent protein catabolic process	biological_process	0.075844	1	2	160	44	15671	ENSGALG00000011562,ENSGALG00000016997
GO:0043371	negative regulation of CD4-positive, alpha-beta T cell differentiation	biological_process	0.075867	1	1	160	7	15671	ENSGALG00000007769
GO:0045623	negative regulation of T-helper cell differentiation	biological_process	0.075867	1	1	160	7	15671	ENSGALG00000007769
GO:0042415	norepinephrine metabolic process	biological_process	0.075871	1	1	160	7	15671	ENSGALG00000011562
GO:0033089	positive regulation of T cell differentiation in thymus	biological_process	0.076044	1	1	160	7	15671	ENSGALG00000007769
GO:2000400	positive regulation of thymocyte aggregation	biological_process	0.076044	1	1	160	7	15671	ENSGALG00000007769
GO:0000904	cell morphogenesis involved in differentiation	biological_process	0.076069	1	9	160	486	15671	ENSGALG00000015708,ENSGALG00000016997,ENSGALG00000014922,ENSGALG00000007769,ENSGALG00000013342,ENSGALG00000000379,ENSGALG00000011870,ENSGALG00000014365,ENSGALG00000015013
GO:0044459	plasma membrane part	cellular_component	0.076087	1	17	160	1098	15671	ENSGALG00000000379,ENSGALG00000006172,ENSGALG00000014975,ENSGALG00000017021,ENSGALG00000001774,ENSGALG00000015708,ENSGALG00000007332,ENSGALG00000015010,ENSGALG00000015608,ENSGALG00000017044,ENSGALG00000009095,ENSGALG00000014372,ENSGALG00000014127,ENSGALG00000006220,ENSGALG00000016992,ENSGALG00000016986,ENSGALG00000014496
GO:0032091	negative regulation of protein binding	biological_process	0.07623	1	2	160	44	15671	ENSGALG00000014922,ENSGALG00000026306
GO:0045072	regulation of interferon-gamma biosynthetic process	biological_process	0.076254	1	1	160	8	15671	ENSGALG00000007769
GO:0048708	astrocyte differentiation	biological_process	0.076475	1	2	160	45	15671	ENSGALG00000009875,ENSGALG00000015708
GO:0009952	anterior/posterior pattern specification	biological_process	0.076609	1	4	160	155	15671	ENSGALG00000026306,ENSGALG00000015013,ENSGALG00000006594,ENSGALG00000013342
GO:0001221	transcription cofactor binding	molecular_function	0.07667	1	1	160	7	15671	ENSGALG00000015009
GO:0032844	regulation of homeostatic process	biological_process	0.076673	1	5	160	215	15671	ENSGALG00000016992,ENSGALG00000014290,ENSGALG00000011870,ENSGALG00000011562,ENSGALG00000003750
GO:0061154	endothelial tube morphogenesis	biological_process	0.076724	1	1	160	7	15671	ENSGALG00000014365
GO:0051048	negative regulation of secretion	biological_process	0.076763	1	3	160	96	15671	ENSGALG00000007769,ENSGALG00000011562,ENSGALG00000001774
GO:0001865	NK T cell differentiation	biological_process	0.076815	1	1	160	7	15671	ENSGALG00000014127
GO:0001501	skeletal system development	biological_process	0.076849	1	7	160	353	15671	ENSGALG00000014486,ENSGALG00000015013,ENSGALG00000011870,ENSGALG00000015015,ENSGALG00000006074,ENSGALG00000015708,ENSGALG00000015037
GO:0010763	positive regulation of fibroblast migration	biological_process	0.076914	1	1	160	7	15671	ENSGALG00000000379
GO:0061614	pri-miRNA transcription from RNA polymerase II promoter	biological_process	0.076935	1	1	160	7	15671	ENSGALG00000011870
GO:1902893	regulation of pri-miRNA transcription from RNA polymerase II promoter	biological_process	0.076935	1	1	160	7	15671	ENSGALG00000011870
GO:0042541	hemoglobin biosynthetic process	biological_process	0.077012	1	1	160	8	15671	ENSGALG00000011870
GO:0002544	chronic inflammatory response	biological_process	0.077058	1	1	160	8	15671	ENSGALG00000007769
GO:0002934	desmosome organization	biological_process	0.077161	1	1	160	7	15671	ENSGALG00000012913
GO:0033083	regulation of immature T cell proliferation	biological_process	0.077252	1	1	160	7	15671	ENSGALG00000007769
GO:2001054	negative regulation of mesenchymal cell apoptotic process	biological_process	0.07741	1	1	160	7	15671	ENSGALG00000011870
GO:0004935	adrenergic receptor activity	molecular_function	0.077501	1	1	160	8	15671	ENSGALG00000015608
GO:0009264	deoxyribonucleotide catabolic process	biological_process	0.077558	1	1	160	8	15671	ENSGALG00000016994
GO:2000810	regulation of bicellular tight junction assembly	biological_process	0.077597	1	1	160	7	15671	ENSGALG00000014922
GO:0030099	myeloid cell differentiation	biological_process	0.077716	1	5	160	212	15671	ENSGALG00000026306,ENSGALG00000006074,ENSGALG00000014365,ENSGALG00000011870,ENSGALG00000016997
GO:2001212	regulation of vasculogenesis	biological_process	0.077762	1	1	160	8	15671	ENSGALG00000008701
GO:0032700	negative regulation of interleukin-17 production	biological_process	0.078202	1	1	160	8	15671	ENSGALG00000007769
GO:0036094	small molecule binding	molecular_function	0.07827	1	29	160	2078	15671	ENSGALG00000016974,ENSGALG00000011682,ENSGALG00000014395,ENSGALG00000011432,ENSGALG00000006236,ENSGALG00000017024,ENSGALG00000014516,ENSGALG00000014127,ENSGALG00000016959,ENSGALG00000016993,ENSGALG00000012662,ENSGALG00000022733,ENSGALG00000015591,ENSGALG00000016996,ENSGALG00000014922,ENSGALG00000017023,ENSGALG00000017044,ENSGALG00000002583,ENSGALG00000008701,ENSGALG00000015708,ENSGALG00000015549,…
GO:1902914	regulation of protein polyubiquitination	biological_process	0.078384	1	1	160	7	15671	ENSGALG00000011562
GO:0048145	regulation of fibroblast proliferation	biological_process	0.078655	1	2	160	45	15671	ENSGALG00000017015,ENSGALG00000000379
GO:0045294	alpha-catenin binding	molecular_function	0.078688	1	1	160	7	15671	ENSGALG00000012913
GO:0070679	inositol 1,4,5 trisphosphate binding	molecular_function	0.078714	1	1	160	7	15671	ENSGALG00000017044
GO:0034311	diol metabolic process	biological_process	0.079614	1	1	160	8	15671	ENSGALG00000000755
GO:0071944	cell periphery	cellular_component	0.080218	1	30	160	2185	15671	ENSGALG00000015010,ENSGALG00000012913,ENSGALG00000015608,ENSGALG00000007332,ENSGALG00000002583,ENSGALG00000015708,ENSGALG00000016980,ENSGALG00000014508,ENSGALG00000009095,ENSGALG00000014922,ENSGALG00000017044,ENSGALG00000006575,ENSGALG00000014509,ENSGALG00000000379,ENSGALG00000001774,ENSGALG00000017021,ENSGALG00000014975,ENSGALG00000011293,ENSGALG00000016991,ENSGALG00000006172,ENSGALG00000016992,…
GO:0032433	filopodium tip	cellular_component	0.080683	1	1	160	8	15671	ENSGALG00000014290
GO:0018108	peptidyl-tyrosine phosphorylation	biological_process	0.080687	1	5	160	215	15671	ENSGALG00000015608,ENSGALG00000000379,ENSGALG00000015708,ENSGALG00000016992,ENSGALG00000014127
GO:0044763	single-organism cellular process	biological_process	0.080807	1	95	160	8192	15671	ENSGALG00000014386,ENSGALG00000016986,ENSGALG00000017024,ENSGALG00000011432,ENSGALG00000007138,ENSGALG00000026470,ENSGALG00000015029,ENSGALG00000022733,ENSGALG00000013342,ENSGALG00000026011,ENSGALG00000017002,ENSGALG00000016980,ENSGALG00000008701,ENSGALG00000016947,ENSGALG00000009095,ENSGALG00000015529,ENSGALG00000014508,ENSGALG00000014365,ENSGALG00000014290,ENSGALG00000017006,ENSGALG00000017021,…
GO:0006511	ubiquitin-dependent protein catabolic process	biological_process	0.080949	1	7	160	349	15671	ENSGALG00000014290,ENSGALG00000014510,ENSGALG00000016997,ENSGALG00000026849,ENSGALG00000014378,ENSGALG00000011562,ENSGALG00000017011
GO:2000727	positive regulation of cardiac muscle cell differentiation	biological_process	0.080958	1	1	160	8	15671	ENSGALG00000014365
GO:0001891	phagocytic cup	cellular_component	0.080982	1	1	160	8	15671	ENSGALG00000016986
GO:0051350	negative regulation of lyase activity	biological_process	0.081055	1	1	160	8	15671	ENSGALG00000026011
GO:0051123	RNA polymerase II transcriptional preinitiation complex assembly	biological_process	0.081259	1	1	160	8	15671	ENSGALG00000011814
GO:0002039	p53 binding	molecular_function	0.081267	1	2	160	44	15671	ENSGALG00000015013,ENSGALG00000012662
GO:0044827	modulation by host of viral genome replication	biological_process	0.081426	1	1	160	8	15671	ENSGALG00000011562
GO:0072182	regulation of nephron tubule epithelial cell differentiation	biological_process	0.081601	1	1	160	9	15671	ENSGALG00000014496
GO:0070243	regulation of thymocyte apoptotic process	biological_process	0.081762	1	1	160	8	15671	ENSGALG00000011870
GO:0042095	interferon-gamma biosynthetic process	biological_process	0.081782	1	1	160	9	15671	ENSGALG00000007769
GO:0045066	regulatory T cell differentiation	biological_process	0.081788	1	1	160	9	15671	ENSGALG00000007769
GO:0050871	positive regulation of B cell activation	biological_process	0.081809	1	2	160	47	15671	ENSGALG00000014509,ENSGALG00000014508
GO:0043353	enucleate erythrocyte differentiation	biological_process	0.081953	1	1	160	8	15671	ENSGALG00000016997
GO:0014032	neural crest cell development	biological_process	0.082059	1	2	160	46	15671	ENSGALG00000011870,ENSGALG00000013342
GO:0098810	neurotransmitter reuptake	biological_process	0.082093	1	1	160	8	15671	ENSGALG00000011562
GO:0051260	protein homooligomerization	biological_process	0.082213	1	4	160	157	15671	ENSGALG00000016975,ENSGALG00000017012,ENSGALG00000006220,ENSGALG00000014515
GO:0007191	adenylate cyclase-activating dopamine receptor signaling pathway	biological_process	0.082535	1	1	160	8	15671	ENSGALG00000014975
GO:0048583	regulation of response to stimulus	biological_process	0.082622	1	29	160	2122	15671	ENSGALG00000009929,ENSGALG00000008701,ENSGALG00000015037,ENSGALG00000015708,ENSGALG00000016947,ENSGALG00000016997,ENSGALG00000015608,ENSGALG00000009095,ENSGALG00000026306,ENSGALG00000015529,ENSGALG00000014508,ENSGALG00000014505,ENSGALG00000014290,ENSGALG00000014365,ENSGALG00000020003,ENSGALG00000001774,ENSGALG00000015626,ENSGALG00000015013,ENSGALG00000017015,ENSGALG00000014514,ENSGALG00000016992,…
GO:0005165	neurotrophin receptor binding	molecular_function	0.082673	1	1	160	9	15671	ENSGALG00000003750
GO:1900409	positive regulation of cellular response to oxidative stress	biological_process	0.082711	1	1	160	8	15671	ENSGALG00000011562
GO:1902884	positive regulation of response to oxidative stress	biological_process	0.082711	1	1	160	8	15671	ENSGALG00000011562
GO:0097237	cellular response to toxic substance	biological_process	0.082762	1	1	160	8	15671	ENSGALG00000011562
GO:0032501	multicellular organismal process	biological_process	0.082927	1	48	160	3795	15671	ENSGALG00000016992,ENSGALG00000017024,ENSGALG00000014514,ENSGALG00000015528,ENSGALG00000026849,ENSGALG00000014496,ENSGALG00000006236,ENSGALG00000007138,ENSGALG00000015015,ENSGALG00000013342,ENSGALG00000022733,ENSGALG00000017002,ENSGALG00000026011,ENSGALG00000011562,ENSGALG00000028872,ENSGALG00000003861,ENSGALG00000016947,ENSGALG00000012913,ENSGALG00000015608,ENSGALG00000008701,ENSGALG00000006074,…
GO:0046688	response to copper ion	biological_process	0.083093	1	1	160	8	15671	ENSGALG00000017021
GO:1902259	regulation of delayed rectifier potassium channel activity	biological_process	0.083142	1	1	160	9	15671	ENSGALG00000017012
GO:1901879	regulation of protein depolymerization	biological_process	0.083227	1	2	160	46	15671	ENSGALG00000017025,ENSGALG00000014957
GO:0031116	positive regulation of microtubule polymerization	biological_process	0.083273	1	1	160	8	15671	ENSGALG00000014115
GO:0051246	regulation of protein metabolic process	biological_process	0.083602	1	22	160	1536	15671	ENSGALG00000020003,ENSGALG00000000379,ENSGALG00000014290,ENSGALG00000017019,ENSGALG00000017023,ENSGALG00000006672,ENSGALG00000015529,ENSGALG00000014922,ENSGALG00000015608,ENSGALG00000016997,ENSGALG00000015708,ENSGALG00000008701,ENSGALG00000011562,ENSGALG00000014516,ENSGALG00000016996,ENSGALG00000012662,ENSGALG00000007769,ENSGALG00000014378,ENSGALG00000017024,ENSGALG00000016992,ENSGALG00000014510,…
GO:0006825	copper ion transport	biological_process	0.083638	1	1	160	9	15671	ENSGALG00000017021
GO:0034698	response to gonadotropin	biological_process	0.083788	1	1	160	8	15671	ENSGALG00000009095
GO:0071371	cellular response to gonadotropin stimulus	biological_process	0.083788	1	1	160	8	15671	ENSGALG00000009095
GO:0000122	negative regulation of transcription from RNA polymerase II promoter	biological_process	0.083858	1	8	160	432	15671	ENSGALG00000016997,ENSGALG00000015708,ENSGALG00000006074,ENSGALG00000007769,ENSGALG00000015529,ENSGALG00000011814,ENSGALG00000026306,ENSGALG00000015013
GO:0055070	copper ion homeostasis	biological_process	0.083966	1	1	160	9	15671	ENSGALG00000017021
GO:0042310	vasoconstriction	biological_process	0.083991	1	2	160	47	15671	ENSGALG00000014975,ENSGALG00000015608
GO:0000166	nucleotide binding	molecular_function	0.084002	1	27	160	1922	15671	ENSGALG00000011432,ENSGALG00000014395,ENSGALG00000016974,ENSGALG00000011682,ENSGALG00000017024,ENSGALG00000016959,ENSGALG00000014127,ENSGALG00000014516,ENSGALG00000022733,ENSGALG00000016996,ENSGALG00000015591,ENSGALG00000012662,ENSGALG00000016993,ENSGALG00000017023,ENSGALG00000014922,ENSGALG00000014236,ENSGALG00000016967,ENSGALG00000014931,ENSGALG00000008701,ENSGALG00000002583,ENSGALG00000015708,…
GO:1901265	nucleoside phosphate binding	molecular_function	0.084002	1	27	160	1922	15671	ENSGALG00000008701,ENSGALG00000015549,ENSGALG00000002583,ENSGALG00000015708,ENSGALG00000014236,ENSGALG00000016967,ENSGALG00000014931,ENSGALG00000017023,ENSGALG00000014922,ENSGALG00000006427,ENSGALG00000002726,ENSGALG00000006172,ENSGALG00000017021,ENSGALG00000020003,ENSGALG00000017024,ENSGALG00000011432,ENSGALG00000016974,ENSGALG00000011682,ENSGALG00000014395,ENSGALG00000015591,ENSGALG00000016996,…
GO:0060485	mesenchyme development	biological_process	0.084004	1	4	160	159	15671	ENSGALG00000015013,ENSGALG00000014365,ENSGALG00000011870,ENSGALG00000013342
GO:0015145	monosaccharide transmembrane transporter activity	molecular_function	0.084201	1	1	160	8	15671	ENSGALG00000014971
GO:0055123	digestive system development	biological_process	0.084355	1	3	160	98	15671	ENSGALG00000015708,ENSGALG00000016997,ENSGALG00000011870
GO:0003214	cardiac left ventricle morphogenesis	biological_process	0.084526	1	1	160	9	15671	ENSGALG00000014365
GO:0045924	regulation of female receptivity	biological_process	0.084786	1	1	160	9	15671	ENSGALG00000014975
GO:0060180	female mating behavior	biological_process	0.084786	1	1	160	9	15671	ENSGALG00000014975
GO:0032957	inositol trisphosphate metabolic process	biological_process	0.08486	1	1	160	8	15671	ENSGALG00000009095
GO:0022008	neurogenesis	biological_process	0.084863	1	14	160	878	15671	ENSGALG00000009875,ENSGALG00000013342,ENSGALG00000011870,ENSGALG00000012006,ENSGALG00000014365,ENSGALG00000011562,ENSGALG00000017024,ENSGALG00000007332,ENSGALG00000006074,ENSGALG00000015708,ENSGALG00000015608,ENSGALG00000016997,ENSGALG00000007769,ENSGALG00000017044
GO:0060576	intestinal epithelial cell development	biological_process	0.084882	1	1	160	8	15671	ENSGALG00000011870
GO:0007202	activation of phospholipase C activity	biological_process	0.085116	1	1	160	8	15671	ENSGALG00000016992
GO:0003151	outflow tract morphogenesis	biological_process	0.085223	1	2	160	47	15671	ENSGALG00000011870,ENSGALG00000014365
GO:0048268	clathrin coat assembly	biological_process	0.085473	1	1	160	8	15671	ENSGALG00000015010
GO:0048144	fibroblast proliferation	biological_process	0.085506	1	2	160	47	15671	ENSGALG00000000379,ENSGALG00000017015
GO:0008762	UDP-N-acetylmuramate dehydrogenase activity	molecular_function	0.085547	1	1	160	8	15671	ENSGALG00000008701
GO:0036120	cellular response to platelet-derived growth factor stimulus	biological_process	0.08557	1	1	160	8	15671	ENSGALG00000000379
GO:0060536	cartilage morphogenesis	biological_process	0.085644	1	1	160	9	15671	ENSGALG00000015013
GO:0050811	GABA receptor binding	molecular_function	0.085666	1	1	160	9	15671	ENSGALG00000015528
GO:0018212	peptidyl-tyrosine modification	biological_process	0.085745	1	5	160	219	15671	ENSGALG00000016992,ENSGALG00000015608,ENSGALG00000015708,ENSGALG00000000379,ENSGALG00000014127
GO:0023061	signal release	biological_process	0.085927	1	5	160	230	15671	ENSGALG00000016992,ENSGALG00000009875,ENSGALG00000011870,ENSGALG00000026011,ENSGALG00000011562
GO:0007044	cell-substrate junction assembly	biological_process	0.085981	1	2	160	47	15671	ENSGALG00000000379,ENSGALG00000014922
GO:0019941	modification-dependent protein catabolic process	biological_process	0.08619	1	7	160	354	15671	ENSGALG00000014510,ENSGALG00000014290,ENSGALG00000016997,ENSGALG00000014378,ENSGALG00000026849,ENSGALG00000017011,ENSGALG00000011562
GO:0016327	apicolateral plasma membrane	cellular_component	0.086209	1	1	160	9	15671	ENSGALG00000007332
GO:0033079	immature T cell proliferation	biological_process	0.086386	1	1	160	8	15671	ENSGALG00000007769
GO:2000515	negative regulation of CD4-positive, alpha-beta T cell activation	biological_process	0.08663	1	1	160	8	15671	ENSGALG00000007769
GO:0051590	positive regulation of neurotransmitter transport	biological_process	0.08664	1	1	160	8	15671	ENSGALG00000011562
GO:1901550	regulation of endothelial cell development	biological_process	0.086739	1	1	160	8	15671	ENSGALG00000014922
GO:1903140	regulation of establishment of endothelial barrier	biological_process	0.086739	1	1	160	8	15671	ENSGALG00000014922
GO:0023057	negative regulation of signaling	biological_process	0.086839	1	12	160	727	15671	ENSGALG00000026306,ENSGALG00000015529,ENSGALG00000014514,ENSGALG00000009929,ENSGALG00000016997,ENSGALG00000016947,ENSGALG00000015708,ENSGALG00000008701,ENSGALG00000014975,ENSGALG00000015626,ENSGALG00000011562,ENSGALG00000011870
GO:0051480	cytosolic calcium ion homeostasis	biological_process	0.086883	1	3	160	99	15671	ENSGALG00000026011,ENSGALG00000003750,ENSGALG00000016992
GO:2000846	regulation of corticosteroid hormone secretion	biological_process	0.086893	1	1	160	9	15671	ENSGALG00000026011
GO:2000849	regulation of glucocorticoid secretion	biological_process	0.086893	1	1	160	9	15671	ENSGALG00000026011
GO:0031226	intrinsic component of plasma membrane	cellular_component	0.086978	1	9	160	498	15671	ENSGALG00000009095,ENSGALG00000014496,ENSGALG00000015708,ENSGALG00000015608,ENSGALG00000016992,ENSGALG00000006172,ENSGALG00000006220,ENSGALG00000014975,ENSGALG00000000379
GO:0019899	enzyme binding	molecular_function	0.087196	1	16	160	1030	15671	ENSGALG00000011870,ENSGALG00000015546,ENSGALG00000011562,ENSGALG00000016986,ENSGALG00000002377,ENSGALG00000015528,ENSGALG00000014378,ENSGALG00000003750,ENSGALG00000007769,ENSGALG00000014290,ENSGALG00000012913,ENSGALG00000016997,ENSGALG00000005716,ENSGALG00000015529,ENSGALG00000014922,ENSGALG00000014485
GO:0032693	negative regulation of interleukin-10 production	biological_process	0.087455	1	1	160	8	15671	ENSGALG00000007769
GO:0036038	TCTN-B9D complex	cellular_component	0.087602	1	1	160	9	15671	ENSGALG00000014514
GO:0009143	nucleoside triphosphate catabolic process	biological_process	0.087905	1	1	160	9	15671	ENSGALG00000016994
GO:0000979	RNA polymerase II core promoter sequence-specific DNA binding	molecular_function	0.087936	1	2	160	48	15671	ENSGALG00000013342,ENSGALG00000014365
GO:0003906	DNA-(apurinic or apyrimidinic site) lyase activity	molecular_function	0.088307	1	1	160	10	15671	ENSGALG00000009875
GO:0002719	negative regulation of cytokine production involved in immune response	biological_process	0.088849	1	1	160	9	15671	ENSGALG00000007769
GO:0086069	bundle of His cell to Purkinje myocyte communication	biological_process	0.088871	1	1	160	8	15671	ENSGALG00000012913
GO:0030828	positive regulation of cGMP biosynthetic process	biological_process	0.088873	1	1	160	9	15671	ENSGALG00000027269
GO:0009141	nucleoside triphosphate metabolic process	biological_process	0.088908	1	4	160	174	15671	ENSGALG00000002377,ENSGALG00000016994,ENSGALG00000011870,ENSGALG00000016992
GO:0003128	heart field specification	biological_process	0.089054	1	1	160	9	15671	ENSGALG00000014365
GO:0016310	phosphorylation	biological_process	0.089315	1	21	160	1462	15671	ENSGALG00000014922,ENSGALG00000017023,ENSGALG00000016997,ENSGALG00000015608,ENSGALG00000008701,ENSGALG00000015708,ENSGALG00000002583,ENSGALG00000020003,ENSGALG00000014290,ENSGALG00000017019,ENSGALG00000000379,ENSGALG00000011432,ENSGALG00000016992,ENSGALG00000017024,ENSGALG00000002377,ENSGALG00000016959,ENSGALG00000014127,ENSGALG00000011562,ENSGALG00000012662,ENSGALG00000011870,ENSGALG00000005336
GO:0034349	glial cell apoptotic process	biological_process	0.089417	1	1	160	8	15671	ENSGALG00000016997
GO:0060334	regulation of interferon-gamma-mediated signaling pathway	biological_process	0.08944	1	1	160	9	15671	ENSGALG00000014127
GO:0071459	protein localization to chromosome, centromeric region	biological_process	0.089584	1	1	160	9	15671	ENSGALG00000016997
GO:0004713	protein tyrosine kinase activity	molecular_function	0.089862	1	8	160	413	15671	ENSGALG00000012662,ENSGALG00000020003,ENSGALG00000014127,ENSGALG00000017024,ENSGALG00000015708,ENSGALG00000014922,ENSGALG00000017023,ENSGALG00000011432
GO:0051304	chromosome separation	biological_process	0.090013	1	2	160	46	15671	ENSGALG00000016997,ENSGALG00000014378
GO:0042511	positive regulation of tyrosine phosphorylation of Stat1 protein	biological_process	0.090286	1	1	160	10	15671	ENSGALG00000015708
GO:0035456	response to interferon-beta	biological_process	0.090419	1	1	160	10	15671	ENSGALG00000014290
GO:0051451	myoblast migration	biological_process	0.090705	1	1	160	9	15671	ENSGALG00000014922
GO:0060415	muscle tissue morphogenesis	biological_process	0.090801	1	2	160	49	15671	ENSGALG00000014365,ENSGALG00000012913
GO:0050886	endocrine process	biological_process	0.090923	1	2	160	50	15671	ENSGALG00000026011,ENSGALG00000014975
GO:0045862	positive regulation of proteolysis	biological_process	0.090969	1	4	160	163	15671	ENSGALG00000016997,ENSGALG00000008701,ENSGALG00000017023,ENSGALG00000011562
GO:0048285	organelle fission	biological_process	0.090979	1	6	160	293	15671	ENSGALG00000014378,ENSGALG00000017006,ENSGALG00000015013,ENSGALG00000014425,ENSGALG00000016997,ENSGALG00000015708
GO:0030252	growth hormone secretion	biological_process	0.091099	1	1	160	10	15671	ENSGALG00000009875
GO:1900746	regulation of vascular endothelial growth factor signaling pathway	biological_process	0.091371	1	1	160	9	15671	ENSGALG00000008701
GO:0045651	positive regulation of macrophage differentiation	biological_process	0.091539	1	1	160	10	15671	ENSGALG00000016997
GO:0043274	phospholipase binding	molecular_function	0.091679	1	1	160	9	15671	ENSGALG00000011562
GO:0072160	nephron tubule epithelial cell differentiation	biological_process	0.091746	1	1	160	10	15671	ENSGALG00000014496
GO:0048639	positive regulation of developmental growth	biological_process	0.091863	1	3	160	102	15671	ENSGALG00000014365,ENSGALG00000009875,ENSGALG00000011562
GO:0005856	cytoskeleton	cellular_component	0.091919	1	18	160	1237	15671	ENSGALG00000017025,ENSGALG00000002726,ENSGALG00000014290,ENSGALG00000014115,ENSGALG00000014425,ENSGALG00000014922,ENSGALG00000017044,ENSGALG00000016997,ENSGALG00000012913,ENSGALG00000015037,ENSGALG00000015556,ENSGALG00000028872,ENSGALG00000012662,ENSGALG00000016974,ENSGALG00000007138,ENSGALG00000011432,ENSGALG00000016986,ENSGALG00000017018
GO:0043632	modification-dependent macromolecule catabolic process	biological_process	0.091948	1	7	160	360	15671	ENSGALG00000014510,ENSGALG00000014290,ENSGALG00000016997,ENSGALG00000014378,ENSGALG00000026849,ENSGALG00000011562,ENSGALG00000017011
GO:0003018	vascular process in circulatory system	biological_process	0.091997	1	3	160	106	15671	ENSGALG00000015608,ENSGALG00000026306,ENSGALG00000014975
GO:0030175	filopodium	cellular_component	0.092097	1	2	160	47	15671	ENSGALG00000014290,ENSGALG00000016986
GO:0035933	glucocorticoid secretion	biological_process	0.092106	1	1	160	10	15671	ENSGALG00000026011
GO:0044788	modulation by host of viral process	biological_process	0.092125	1	1	160	9	15671	ENSGALG00000011562
GO:0022010	central nervous system myelination	biological_process	0.09222	1	1	160	9	15671	ENSGALG00000015708
GO:0032291	axon ensheathment in central nervous system	biological_process	0.09222	1	1	160	9	15671	ENSGALG00000015708
GO:0009100	glycoprotein metabolic process	biological_process	0.092664	1	5	160	231	15671	ENSGALG00000006594,ENSGALG00000015015,ENSGALG00000011870,ENSGALG00000016996,ENSGALG00000016980
GO:0051580	regulation of neurotransmitter uptake	biological_process	0.09274	1	1	160	9	15671	ENSGALG00000011562
GO:0017076	purine nucleotide binding	molecular_function	0.092811	1	22	160	1525	15671	ENSGALG00000017024,ENSGALG00000011432,ENSGALG00000014395,ENSGALG00000016974,ENSGALG00000022733,ENSGALG00000016996,ENSGALG00000012662,ENSGALG00000016993,ENSGALG00000016959,ENSGALG00000014127,ENSGALG00000014236,ENSGALG00000014931,ENSGALG00000015708,ENSGALG00000002583,ENSGALG00000015549,ENSGALG00000017023,ENSGALG00000014922,ENSGALG00000006427,ENSGALG00000006172,ENSGALG00000002726,ENSGALG00000017021,…
GO:0021794	thalamus development	biological_process	0.092844	1	1	160	10	15671	ENSGALG00000013342
GO:0010648	negative regulation of cell communication	biological_process	0.093007	1	12	160	736	15671	ENSGALG00000008701,ENSGALG00000015708,ENSGALG00000016997,ENSGALG00000016947,ENSGALG00000009929,ENSGALG00000014514,ENSGALG00000015529,ENSGALG00000026306,ENSGALG00000011870,ENSGALG00000011562,ENSGALG00000015626,ENSGALG00000014975
GO:0030048	actin filament-based movement	biological_process	0.093054	1	2	160	49	15671	ENSGALG00000012913,ENSGALG00000014922
GO:0038032	termination of G-protein coupled receptor signaling pathway	biological_process	0.093098	1	2	160	47	15671	ENSGALG00000015626,ENSGALG00000014514
GO:0030335	positive regulation of cell migration	biological_process	0.093109	1	5	160	228	15671	ENSGALG00000002583,ENSGALG00000000379,ENSGALG00000011870,ENSGALG00000014236,ENSGALG00000003750
GO:0030502	negative regulation of bone mineralization	biological_process	0.093323	1	1	160	10	15671	ENSGALG00000011870
GO:0051928	positive regulation of calcium ion transport	biological_process	0.093441	1	2	160	50	15671	ENSGALG00000003750,ENSGALG00000015529
GO:0035295	tube development	biological_process	0.093563	1	8	160	437	15671	ENSGALG00000016997,ENSGALG00000015708,ENSGALG00000026306,ENSGALG00000009095,ENSGALG00000014496,ENSGALG00000011870,ENSGALG00000014365,ENSGALG00000013342
GO:0045892	negative regulation of transcription, DNA-templated	biological_process	0.093627	1	11	160	668	15671	ENSGALG00000015013,ENSGALG00000014365,ENSGALG00000007769,ENSGALG00000011814,ENSGALG00000014508,ENSGALG00000026306,ENSGALG00000015529,ENSGALG00000016997,ENSGALG00000006074,ENSGALG00000015708,ENSGALG00000002377
GO:1901617	organic hydroxy compound biosynthetic process	biological_process	0.093809	1	3	160	101	15671	ENSGALG00000000755,ENSGALG00000006236,ENSGALG00000009095
GO:0032060	bleb assembly	biological_process	0.093914	1	1	160	9	15671	ENSGALG00000014922
GO:1901800	positive regulation of proteasomal protein catabolic process	biological_process	0.093927	1	2	160	50	15671	ENSGALG00000016997,ENSGALG00000011562
GO:0098909	regulation of cardiac muscle cell action potential involved in regulation of contraction	biological_process	0.094174	1	1	160	9	15671	ENSGALG00000012913
GO:0090263	positive regulation of canonical Wnt signaling pathway	biological_process	0.094184	1	2	160	48	15671	ENSGALG00000015708,ENSGALG00000014365
GO:0003157	endocardium development	biological_process	0.094305	1	1	160	9	15671	ENSGALG00000014365
GO:0007249	I-kappaB kinase/NF-kappaB signaling	biological_process	0.094311	1	4	160	165	15671	ENSGALG00000017011,ENSGALG00000011562,ENSGALG00000012076,ENSGALG00000014922
GO:0036065	fucosylation	biological_process	0.094316	1	1	160	10	15671	ENSGALG00000006594
GO:0061351	neural precursor cell proliferation	biological_process	0.094725	1	3	160	102	15671	ENSGALG00000011870,ENSGALG00000013342,ENSGALG00000009875
GO:0002643	regulation of tolerance induction	biological_process	0.095375	1	1	160	9	15671	ENSGALG00000007769
GO:0001750	photoreceptor outer segment	cellular_component	0.095432	1	2	160	46	15671	ENSGALG00000027269,ENSGALG00000014496
GO:1902533	positive regulation of intracellular signal transduction	biological_process	0.095608	1	9	160	519	15671	ENSGALG00000011562,ENSGALG00000015013,ENSGALG00000020003,ENSGALG00000017011,ENSGALG00000009095,ENSGALG00000015708,ENSGALG00000008701,ENSGALG00000015608,ENSGALG00000016992
GO:1901017	negative regulation of potassium ion transmembrane transporter activity	biological_process	0.095641	1	1	160	10	15671	ENSGALG00000017012
GO:0051641	cellular localization	biological_process	0.095774	1	25	160	1813	15671	ENSGALG00000015012,ENSGALG00000014365,ENSGALG00000001774,ENSGALG00000017009,ENSGALG00000017021,ENSGALG00000015013,ENSGALG00000002726,ENSGALG00000014931,ENSGALG00000012913,ENSGALG00000016997,ENSGALG00000016980,ENSGALG00000014922,ENSGALG00000009875,ENSGALG00000011870,ENSGALG00000002123,ENSGALG00000022733,ENSGALG00000015546,ENSGALG00000026011,ENSGALG00000011562,ENSGALG00000016986,ENSGALG00000016992,…
GO:0071867	response to monoamine	biological_process	0.095977	1	1	160	9	15671	ENSGALG00000014975
GO:0071868	cellular response to monoamine stimulus	biological_process	0.095977	1	1	160	9	15671	ENSGALG00000014975
GO:0071869	response to catecholamine	biological_process	0.095977	1	1	160	9	15671	ENSGALG00000014975
GO:0071870	cellular response to catecholamine stimulus	biological_process	0.095977	1	1	160	9	15671	ENSGALG00000014975
GO:0046639	negative regulation of alpha-beta T cell differentiation	biological_process	0.096008	1	1	160	9	15671	ENSGALG00000007769
GO:0003222	ventricular trabecula myocardium morphogenesis	biological_process	0.096134	1	1	160	9	15671	ENSGALG00000014365
GO:0055062	phosphate ion homeostasis	biological_process	0.096205	1	1	160	9	15671	ENSGALG00000014372
GO:0072506	trivalent inorganic anion homeostasis	biological_process	0.096205	1	1	160	9	15671	ENSGALG00000014372
GO:0036119	response to platelet-derived growth factor	biological_process	0.096221	1	1	160	9	15671	ENSGALG00000000379
GO:2000147	positive regulation of cell motility	biological_process	0.096283	1	5	160	231	15671	ENSGALG00000014236,ENSGALG00000011870,ENSGALG00000002583,ENSGALG00000000379,ENSGALG00000003750
GO:0030836	positive regulation of actin filament depolymerization	biological_process	0.096341	1	1	160	9	15671	ENSGALG00000014957
GO:0060333	interferon-gamma-mediated signaling pathway	biological_process	0.096661	1	1	160	10	15671	ENSGALG00000014127
GO:2000181	negative regulation of blood vessel morphogenesis	biological_process	0.096944	1	2	160	48	15671	ENSGALG00000014922,ENSGALG00000008701
GO:0014850	response to muscle activity	biological_process	0.096957	1	1	160	9	15671	ENSGALG00000011870
GO:0030057	desmosome	cellular_component	0.09713	1	1	160	9	15671	ENSGALG00000012913
GO:0044262	cellular carbohydrate metabolic process	biological_process	0.097174	1	5	160	227	15671	ENSGALG00000011870,ENSGALG00000012662,ENSGALG00000016992,ENSGALG00000011562,ENSGALG00000009095
GO:0044428	nuclear part	cellular_component	0.09736	1	30	160	2238	15671	ENSGALG00000016959,ENSGALG00000016984,ENSGALG00000028872,ENSGALG00000009875,ENSGALG00000012662,ENSGALG00000011870,ENSGALG00000014395,ENSGALG00000014378,ENSGALG00000026470,ENSGALG00000016974,ENSGALG00000003750,ENSGALG00000007138,ENSGALG00000015000,ENSGALG00000017015,ENSGALG00000017018,ENSGALG00000015547,ENSGALG00000015626,ENSGALG00000015013,ENSGALG00000016991,ENSGALG00000016995,ENSGALG00000006334,…
GO:0051209	release of sequestered calcium ion into cytosol	biological_process	0.097383	1	2	160	51	15671	ENSGALG00000003750,ENSGALG00000016992
GO:0051282	regulation of sequestering of calcium ion	biological_process	0.097383	1	2	160	51	15671	ENSGALG00000016992,ENSGALG00000003750
GO:0051283	negative regulation of sequestering of calcium ion	biological_process	0.097383	1	2	160	51	15671	ENSGALG00000003750,ENSGALG00000016992
GO:0016592	mediator complex	cellular_component	0.097398	1	2	160	50	15671	ENSGALG00000007138,ENSGALG00000016995
GO:0043933	macromolecular complex subunit organization	biological_process	0.097487	1	20	160	1388	15671	ENSGALG00000016972,ENSGALG00000026306,ENSGALG00000005716,ENSGALG00000016975,ENSGALG00000012913,ENSGALG00000015010,ENSGALG00000009929,ENSGALG00000017006,ENSGALG00000017025,ENSGALG00000014115,ENSGALG00000014290,ENSGALG00000007769,ENSGALG00000017012,ENSGALG00000011814,ENSGALG00000016986,ENSGALG00000014515,ENSGALG00000011562,ENSGALG00000016959,ENSGALG00000006220,ENSGALG00000014957
GO:0006817	phosphate ion transport	biological_process	0.097536	1	1	160	9	15671	ENSGALG00000014372
GO:0046113	nucleobase catabolic process	biological_process	0.097651	1	1	160	9	15671	ENSGALG00000008701
GO:0016742	hydroxymethyl-, formyl- and related transferase activity	molecular_function	0.097673	1	1	160	9	15671	ENSGALG00000003570
GO:0016887	ATPase activity	molecular_function	0.097715	1	7	160	352	15671	ENSGALG00000014236,ENSGALG00000002726,ENSGALG00000006172,ENSGALG00000016974,ENSGALG00000017021,ENSGALG00000011814,ENSGALG00000014395
GO:0044093	positive regulation of molecular function	biological_process	0.097961	1	13	160	824	15671	ENSGALG00000027269,ENSGALG00000015708,ENSGALG00000008701,ENSGALG00000015608,ENSGALG00000016992,ENSGALG00000017023,ENSGALG00000017011,ENSGALG00000009095,ENSGALG00000015529,ENSGALG00000015015,ENSGALG00000011562,ENSGALG00000020003,ENSGALG00000014975
GO:0031072	heat shock protein binding	molecular_function	0.098037	1	2	160	50	15671	ENSGALG00000011870,ENSGALG00000011562
GO:0005581	collagen trimer	cellular_component	0.098358	1	2	160	48	15671	ENSGALG00000014515,ENSGALG00000002298
GO:0004812	aminoacyl-tRNA ligase activity	molecular_function	0.09865	1	2	160	48	15671	ENSGALG00000000980,ENSGALG00000006427
GO:0007020	microtubule nucleation	biological_process	0.098699	1	1	160	9	15671	ENSGALG00000014115
GO:0034329	cell junction assembly	biological_process	0.098932	1	3	160	104	15671	ENSGALG00000012913,ENSGALG00000000379,ENSGALG00000014922
GO:0032989	cellular component morphogenesis	biological_process	0.099176	1	14	160	890	15671	ENSGALG00000015708,ENSGALG00000006074,ENSGALG00000016997,ENSGALG00000014514,ENSGALG00000017024,ENSGALG00000007769,ENSGALG00000014922,ENSGALG00000014957,ENSGALG00000013342,ENSGALG00000000379,ENSGALG00000011870,ENSGALG00000014365,ENSGALG00000011562,ENSGALG00000015013
GO:2000001	regulation of DNA damage checkpoint	biological_process	0.099297	1	1	160	9	15671	ENSGALG00000017015
GO:0044212	transcription regulatory region DNA binding	molecular_function	0.099328	1	8	160	444	15671	ENSGALG00000006074,ENSGALG00000016997,ENSGALG00000016947,ENSGALG00000007769,ENSGALG00000013342,ENSGALG00000014365,ENSGALG00000014127,ENSGALG00000015013
GO:0045445	myoblast differentiation	biological_process	0.099359	1	2	160	51	15671	ENSGALG00000016997,ENSGALG00000014365
GO:0023021	termination of signal transduction	biological_process	0.099814	1	2	160	49	15671	ENSGALG00000015626,ENSGALG00000014514
GO:0030673	axolemma	cellular_component	0.10002	1	1	160	9	15671	ENSGALG00000006220
GO:0060330	regulation of response to interferon-gamma	biological_process	0.10005	1	1	160	10	15671	ENSGALG00000014127
GO:0036092	phosphatidylinositol-3-phosphate biosynthetic process	biological_process	0.10005	1	1	160	9	15671	ENSGALG00000002583
GO:0007043	cell-cell junction assembly	biological_process	0.10036	1	2	160	50	15671	ENSGALG00000012913,ENSGALG00000014922
GO:0010508	positive regulation of autophagy	biological_process	0.10049	1	2	160	52	15671	ENSGALG00000011870,ENSGALG00000017011
GO:0045836	positive regulation of meiotic nuclear division	biological_process	0.10053	1	1	160	10	15671	ENSGALG00000015013
GO:0043467	regulation of generation of precursor metabolites and energy	biological_process	0.10062	1	2	160	51	15671	ENSGALG00000011870,ENSGALG00000016992
GO:0046519	sphingoid metabolic process	biological_process	0.10065	1	1	160	10	15671	ENSGALG00000000755
GO:0070242	thymocyte apoptotic process	biological_process	0.10068	1	1	160	10	15671	ENSGALG00000011870
GO:0046887	positive regulation of hormone secretion	biological_process	0.10069	1	2	160	52	15671	ENSGALG00000026011,ENSGALG00000011870
GO:0044431	Golgi apparatus part	cellular_component	0.10071	1	6	160	300	15671	ENSGALG00000015010,ENSGALG00000000755,ENSGALG00000016980,ENSGALG00000016996,ENSGALG00000018557,ENSGALG00000017021
GO:0009968	negative regulation of signal transduction	biological_process	0.10076	1	11	160	669	15671	ENSGALG00000011562,ENSGALG00000015626,ENSGALG00000011870,ENSGALG00000015529,ENSGALG00000026306,ENSGALG00000015708,ENSGALG00000008701,ENSGALG00000016997,ENSGALG00000016947,ENSGALG00000014514,ENSGALG00000009929
GO:0071071	regulation of phospholipid biosynthetic process	biological_process	0.10082	1	1	160	10	15671	ENSGALG00000016992
GO:0051240	positive regulation of multicellular organismal process	biological_process	0.10091	1	13	160	833	15671	ENSGALG00000011562,ENSGALG00000014127,ENSGALG00000026011,ENSGALG00000014365,ENSGALG00000011870,ENSGALG00000009875,ENSGALG00000003750,ENSGALG00000007769,ENSGALG00000026306,ENSGALG00000014496,ENSGALG00000015608,ENSGALG00000016997,ENSGALG00000006074
GO:1990381	ubiquitin-specific protease binding	molecular_function	0.10097	1	1	160	10	15671	ENSGALG00000011562
GO:0043949	regulation of cAMP-mediated signaling	biological_process	0.10114	1	1	160	10	15671	ENSGALG00000009095
GO:0070897	DNA-templated transcriptional preinitiation complex assembly	biological_process	0.10124	1	1	160	10	15671	ENSGALG00000011814
GO:0014013	regulation of gliogenesis	biological_process	0.10159	1	2	160	53	15671	ENSGALG00000009875,ENSGALG00000015708
GO:0014033	neural crest cell differentiation	biological_process	0.10164	1	2	160	52	15671	ENSGALG00000011870,ENSGALG00000013342
GO:0018958	phenol-containing compound metabolic process	biological_process	0.10175	1	2	160	50	15671	ENSGALG00000006236,ENSGALG00000011562
GO:0032609	interferon-gamma production	biological_process	0.10181	1	2	160	52	15671	ENSGALG00000007769,ENSGALG00000014127
GO:1902547	regulation of cellular response to vascular endothelial growth factor stimulus	biological_process	0.10195	1	1	160	10	15671	ENSGALG00000008701
GO:1903507	negative regulation of nucleic acid-templated transcription	biological_process	0.10199	1	11	160	679	15671	ENSGALG00000015013,ENSGALG00000014365,ENSGALG00000007769,ENSGALG00000015529,ENSGALG00000014508,ENSGALG00000011814,ENSGALG00000026306,ENSGALG00000006074,ENSGALG00000015708,ENSGALG00000002377,ENSGALG00000016997
GO:2000696	regulation of epithelial cell differentiation involved in kidney development	biological_process	0.10208	1	1	160	11	15671	ENSGALG00000014496
GO:0044422	organelle part	cellular_component	0.10226	1	53	160	4374	15671	ENSGALG00000014514,ENSGALG00000016986,ENSGALG00000014496,ENSGALG00000026470,ENSGALG00000016974,ENSGALG00000011432,ENSGALG00000007138,ENSGALG00000016979,ENSGALG00000016996,ENSGALG00000017002,ENSGALG00000028872,ENSGALG00000016980,ENSGALG00000015549,ENSGALG00000012913,ENSGALG00000016947,ENSGALG00000015010,ENSGALG00000015529,ENSGALG00000012006,ENSGALG00000014365,ENSGALG00000015547,ENSGALG00000017021,…
GO:0021781	glial cell fate commitment	biological_process	0.10231	1	1	160	10	15671	ENSGALG00000006074
GO:0019751	polyol metabolic process	biological_process	0.1024	1	2	160	52	15671	ENSGALG00000009095,ENSGALG00000000755
GO:0042053	regulation of dopamine metabolic process	biological_process	0.10243	1	1	160	10	15671	ENSGALG00000011562
GO:0042069	regulation of catecholamine metabolic process	biological_process	0.10243	1	1	160	10	15671	ENSGALG00000011562
GO:0090030	regulation of steroid hormone biosynthetic process	biological_process	0.10289	1	1	160	10	15671	ENSGALG00000009095
GO:0006661	phosphatidylinositol biosynthetic process	biological_process	0.1029	1	2	160	50	15671	ENSGALG00000002583,ENSGALG00000016992
GO:0042693	muscle cell fate commitment	biological_process	0.10311	1	1	160	11	15671	ENSGALG00000014365
GO:0060307	regulation of ventricular cardiac muscle cell membrane repolarization	biological_process	0.10346	1	1	160	11	15671	ENSGALG00000014957
GO:0050670	regulation of lymphocyte proliferation	biological_process	0.10346	1	3	160	113	15671	ENSGALG00000014509,ENSGALG00000007769,ENSGALG00000014508
GO:0002707	negative regulation of lymphocyte mediated immunity	biological_process	0.10352	1	1	160	10	15671	ENSGALG00000007769
GO:0032515	negative regulation of phosphoprotein phosphatase activity	biological_process	0.10357	1	1	160	10	15671	ENSGALG00000014922
GO:0035067	negative regulation of histone acetylation	biological_process	0.10357	1	1	160	10	15671	ENSGALG00000007769
GO:0007275	multicellular organismal development	biological_process	0.10369	1	36	160	2778	15671	ENSGALG00000015015,ENSGALG00000022733,ENSGALG00000013342,ENSGALG00000017002,ENSGALG00000011562,ENSGALG00000017024,ENSGALG00000014514,ENSGALG00000026849,ENSGALG00000014496,ENSGALG00000014365,ENSGALG00000012006,ENSGALG00000000379,ENSGALG00000015608,ENSGALG00000012913,ENSGALG00000006074,ENSGALG00000008701,ENSGALG00000015529,ENSGALG00000026306,ENSGALG00000009095,ENSGALG00000006594,ENSGALG00000009875,…
GO:0071801	regulation of podosome assembly	biological_process	0.10374	1	1	160	10	15671	ENSGALG00000016986
GO:0031109	microtubule polymerization or depolymerization	biological_process	0.10384	1	2	160	53	15671	ENSGALG00000014115,ENSGALG00000017025
GO:0070168	negative regulation of biomineral tissue development	biological_process	0.10387	1	1	160	11	15671	ENSGALG00000011870
GO:0051150	regulation of smooth muscle cell differentiation	biological_process	0.10392	1	1	160	10	15671	ENSGALG00000007138
GO:0070233	negative regulation of T cell apoptotic process	biological_process	0.10425	1	1	160	11	15671	ENSGALG00000011870
GO:1901343	negative regulation of vasculature development	biological_process	0.10426	1	2	160	50	15671	ENSGALG00000008701,ENSGALG00000014922
GO:0044265	cellular macromolecule catabolic process	biological_process	0.10428	1	9	160	522	15671	ENSGALG00000017011,ENSGALG00000026849,ENSGALG00000014378,ENSGALG00000016997,ENSGALG00000017015,ENSGALG00000014510,ENSGALG00000011562,ENSGALG00000009875,ENSGALG00000014290
GO:0030803	negative regulation of cyclic nucleotide biosynthetic process	biological_process	0.1044	1	1	160	10	15671	ENSGALG00000026011
GO:0030818	negative regulation of cAMP biosynthetic process	biological_process	0.1044	1	1	160	10	15671	ENSGALG00000026011
GO:0035371	microtubule plus-end	cellular_component	0.10454	1	1	160	10	15671	ENSGALG00000014115
GO:0072505	divalent inorganic anion homeostasis	biological_process	0.10455	1	1	160	10	15671	ENSGALG00000014372
GO:0030914	STAGA complex	cellular_component	0.10462	1	1	160	11	15671	ENSGALG00000015547
GO:0051589	negative regulation of neurotransmitter transport	biological_process	0.10467	1	1	160	10	15671	ENSGALG00000011562
GO:0051272	positive regulation of cellular component movement	biological_process	0.10472	1	5	160	237	15671	ENSGALG00000003750,ENSGALG00000014236,ENSGALG00000011870,ENSGALG00000000379,ENSGALG00000002583
GO:0048505	regulation of timing of cell differentiation	biological_process	0.10473	1	1	160	10	15671	ENSGALG00000014365
GO:0042428	serotonin metabolic process	biological_process	0.10478	1	1	160	10	15671	ENSGALG00000006236
GO:1901160	primary amino compound metabolic process	biological_process	0.10478	1	1	160	10	15671	ENSGALG00000006236
GO:0007076	mitotic chromosome condensation	biological_process	0.10498	1	1	160	10	15671	ENSGALG00000014425
GO:0032634	interleukin-5 production	biological_process	0.10508	1	1	160	10	15671	ENSGALG00000007769
GO:0032674	regulation of interleukin-5 production	biological_process	0.10508	1	1	160	10	15671	ENSGALG00000007769
GO:0006082	organic acid metabolic process	biological_process	0.10512	1	10	160	593	15671	ENSGALG00000016992,ENSGALG00000014386,ENSGALG00000014971,ENSGALG00000002377,ENSGALG00000006236,ENSGALG00000006427,ENSGALG00000015015,ENSGALG00000011870,ENSGALG00000015591,ENSGALG00000017032
GO:0048644	muscle organ morphogenesis	biological_process	0.10541	1	2	160	55	15671	ENSGALG00000014365,ENSGALG00000012913
GO:0030238	male sex determination	biological_process	0.10553	1	1	160	10	15671	ENSGALG00000020003
GO:0071168	protein localization to chromatin	biological_process	0.10562	1	1	160	10	15671	ENSGALG00000016997
GO:0034450	ubiquitin-ubiquitin ligase activity	molecular_function	0.10564	1	1	160	11	15671	ENSGALG00000014290
GO:0032944	regulation of mononuclear cell proliferation	biological_process	0.1057	1	3	160	114	15671	ENSGALG00000007769,ENSGALG00000014508,ENSGALG00000014509
GO:0048729	tissue morphogenesis	biological_process	0.10588	1	8	160	446	15671	ENSGALG00000013342,ENSGALG00000011870,ENSGALG00000014365,ENSGALG00000015013,ENSGALG00000015708,ENSGALG00000012913,ENSGALG00000014496,ENSGALG00000026306
GO:0008417	fucosyltransferase activity	molecular_function	0.10591	1	1	160	11	15671	ENSGALG00000006594
GO:2000136	regulation of cell proliferation involved in heart morphogenesis	biological_process	0.10596	1	1	160	10	15671	ENSGALG00000014365
GO:0008013	beta-catenin binding	molecular_function	0.10611	1	2	160	51	15671	ENSGALG00000026306,ENSGALG00000017044
GO:0043011	myeloid dendritic cell differentiation	biological_process	0.10622	1	1	160	11	15671	ENSGALG00000014365
GO:0031253	cell projection membrane	cellular_component	0.10622	1	3	160	103	15671	ENSGALG00000006220,ENSGALG00000014496,ENSGALG00000014975
GO:0042641	actomyosin	cellular_component	0.1063	1	2	160	50	15671	ENSGALG00000016986,ENSGALG00000011432
GO:0032368	regulation of lipid transport	biological_process	0.10648	1	2	160	53	15671	ENSGALG00000014236,ENSGALG00000026011
GO:2000406	positive regulation of T cell migration	biological_process	0.10679	1	1	160	12	15671	ENSGALG00000000379
GO:0032268	regulation of cellular protein metabolic process	biological_process	0.10704	1	20	160	1418	15671	ENSGALG00000020003,ENSGALG00000014290,ENSGALG00000017019,ENSGALG00000000379,ENSGALG00000006672,ENSGALG00000014922,ENSGALG00000017023,ENSGALG00000016997,ENSGALG00000015608,ENSGALG00000015708,ENSGALG00000008701,ENSGALG00000014516,ENSGALG00000011562,ENSGALG00000012662,ENSGALG00000014378,ENSGALG00000007769,ENSGALG00000014510,ENSGALG00000016992,ENSGALG00000017024,ENSGALG00000014386
GO:0002724	regulation of T cell cytokine production	biological_process	0.10762	1	1	160	11	15671	ENSGALG00000007769
GO:0051098	regulation of binding	biological_process	0.10789	1	4	160	173	15671	ENSGALG00000011562,ENSGALG00000015013,ENSGALG00000014922,ENSGALG00000026306
GO:0030863	cortical cytoskeleton	cellular_component	0.10794	1	2	160	52	15671	ENSGALG00000007138,ENSGALG00000017044
GO:0019900	kinase binding	molecular_function	0.10825	1	7	160	371	15671	ENSGALG00000011562,ENSGALG00000003750,ENSGALG00000015546,ENSGALG00000015528,ENSGALG00000011870,ENSGALG00000016997,ENSGALG00000012913
GO:1901615	organic hydroxy compound metabolic process	biological_process	0.1084	1	5	160	237	15671	ENSGALG00000000755,ENSGALG00000011870,ENSGALG00000006236,ENSGALG00000011562,ENSGALG00000009095
GO:0001936	regulation of endothelial cell proliferation	biological_process	0.1084	1	2	160	55	15671	ENSGALG00000015708,ENSGALG00000008701
GO:0030825	positive regulation of cGMP metabolic process	biological_process	0.10852	1	1	160	11	15671	ENSGALG00000027269
GO:0002070	epithelial cell maturation	biological_process	0.10855	1	1	160	11	15671	ENSGALG00000011870
GO:0005768	endosome	cellular_component	0.10859	1	7	160	375	15671	ENSGALG00000015010,ENSGALG00000017026,ENSGALG00000017019,ENSGALG00000016959,ENSGALG00000028872,ENSGALG00000015546,ENSGALG00000017021
GO:0051051	negative regulation of transport	biological_process	0.10883	1	5	160	245	15671	ENSGALG00000011562,ENSGALG00000007769,ENSGALG00000017012,ENSGALG00000001774,ENSGALG00000026849
GO:0031112	positive regulation of microtubule polymerization or depolymerization	biological_process	0.10889	1	1	160	11	15671	ENSGALG00000014115
GO:0042626	ATPase activity, coupled to transmembrane movement of substances	molecular_function	0.10924	1	3	160	104	15671	ENSGALG00000017021,ENSGALG00000006172,ENSGALG00000014236
GO:0032148	activation of protein kinase B activity	biological_process	0.1094	1	1	160	11	15671	ENSGALG00000015608
GO:0060628	regulation of ER to Golgi vesicle-mediated transport	biological_process	0.10947	1	1	160	11	15671	ENSGALG00000015012
GO:0031690	adrenergic receptor binding	molecular_function	0.1096	1	1	160	11	15671	ENSGALG00000015608
GO:0040017	positive regulation of locomotion	biological_process	0.10961	1	5	160	240	15671	ENSGALG00000003750,ENSGALG00000011870,ENSGALG00000014236,ENSGALG00000002583,ENSGALG00000000379
GO:0030826	regulation of cGMP biosynthetic process	biological_process	0.10964	1	1	160	11	15671	ENSGALG00000027269
GO:0048878	chemical homeostasis	biological_process	0.10977	1	9	160	529	15671	ENSGALG00000011870,ENSGALG00000014372,ENSGALG00000001774,ENSGALG00000026011,ENSGALG00000017021,ENSGALG00000016992,ENSGALG00000014510,ENSGALG00000015529,ENSGALG00000003750
GO:0000989	transcription factor activity, transcription factor binding	molecular_function	0.1099	1	6	160	310	15671	ENSGALG00000011814,ENSGALG00000007769,ENSGALG00000014485,ENSGALG00000016995,ENSGALG00000013342,ENSGALG00000011870
GO:1900101	regulation of endoplasmic reticulum unfolded protein response	biological_process	0.10994	1	1	160	11	15671	ENSGALG00000015529
GO:0097284	hepatocyte apoptotic process	biological_process	0.10998	1	1	160	11	15671	ENSGALG00000016997
GO:0017119	Golgi transport complex	cellular_component	0.11001	1	1	160	10	15671	ENSGALG00000016980
GO:1901363	heterocyclic compound binding	molecular_function	0.11008	1	54	160	4458	15671	ENSGALG00000014922,ENSGALG00000006672,ENSGALG00000016972,ENSGALG00000015708,ENSGALG00000016967,ENSGALG00000014236,ENSGALG00000016997,ENSGALG00000020003,ENSGALG00000002726,ENSGALG00000006172,ENSGALG00000015013,ENSGALG00000011878,ENSGALG00000006427,ENSGALG00000011682,ENSGALG00000014395,ENSGALG00000007769,ENSGALG00000015000,ENSGALG00000002377,ENSGALG00000014421,ENSGALG00000014127,ENSGALG00000015599,…
GO:0035930	corticosteroid hormone secretion	biological_process	0.1101	1	1	160	12	15671	ENSGALG00000026011
GO:0097038	perinuclear endoplasmic reticulum	cellular_component	0.11032	1	1	160	11	15671	ENSGALG00000017011
GO:0008406	gonad development	biological_process	0.11037	1	3	160	111	15671	ENSGALG00000009095,ENSGALG00000017002,ENSGALG00000009875
GO:0016303	1-phosphatidylinositol-3-kinase activity	molecular_function	0.11053	1	1	160	10	15671	ENSGALG00000002583
GO:2000026	regulation of multicellular organismal development	biological_process	0.11074	1	15	160	1006	15671	ENSGALG00000011562,ENSGALG00000011870,ENSGALG00000014365,ENSGALG00000009875,ENSGALG00000007769,ENSGALG00000003750,ENSGALG00000014922,ENSGALG00000014496,ENSGALG00000026306,ENSGALG00000015708,ENSGALG00000006074,ENSGALG00000008701,ENSGALG00000015608,ENSGALG00000016997,ENSGALG00000009929
GO:0051446	positive regulation of meiotic cell cycle	biological_process	0.11101	1	1	160	11	15671	ENSGALG00000015013
GO:0060055	angiogenesis involved in wound healing	biological_process	0.11102	1	1	160	11	15671	ENSGALG00000000379
GO:0061318	renal filtration cell differentiation	biological_process	0.11111	1	1	160	11	15671	ENSGALG00000014496
GO:0072112	glomerular visceral epithelial cell differentiation	biological_process	0.11111	1	1	160	11	15671	ENSGALG00000014496
GO:0072311	glomerular epithelial cell differentiation	biological_process	0.11111	1	1	160	11	15671	ENSGALG00000014496
GO:0000902	cell morphogenesis	biological_process	0.11122	1	13	160	827	15671	ENSGALG00000006074,ENSGALG00000015708,ENSGALG00000016997,ENSGALG00000014514,ENSGALG00000017024,ENSGALG00000007769,ENSGALG00000014922,ENSGALG00000013342,ENSGALG00000000379,ENSGALG00000014365,ENSGALG00000011870,ENSGALG00000011562,ENSGALG00000015013
GO:2000831	regulation of steroid hormone secretion	biological_process	0.11133	1	1	160	12	15671	ENSGALG00000026011
GO:0032958	inositol phosphate biosynthetic process	biological_process	0.11136	1	1	160	11	15671	ENSGALG00000009095
GO:0006882	cellular zinc ion homeostasis	biological_process	0.11137	1	1	160	11	15671	ENSGALG00000017021
GO:0055069	zinc ion homeostasis	biological_process	0.11137	1	1	160	11	15671	ENSGALG00000017021
GO:0032753	positive regulation of interleukin-4 production	biological_process	0.11139	1	1	160	12	15671	ENSGALG00000007769
GO:0006476	protein deacetylation	biological_process	0.11143	1	2	160	52	15671	ENSGALG00000007769,ENSGALG00000017024
GO:0044390	ubiquitin-like protein conjugating enzyme binding	molecular_function	0.11162	1	1	160	11	15671	ENSGALG00000011562
GO:0070663	regulation of leukocyte proliferation	biological_process	0.11167	1	3	160	117	15671	ENSGALG00000014509,ENSGALG00000014508,ENSGALG00000007769
GO:0043492	ATPase activity, coupled to movement of substances	molecular_function	0.1117	1	3	160	105	15671	ENSGALG00000014236,ENSGALG00000017021,ENSGALG00000006172
GO:0008543	fibroblast growth factor receptor signaling pathway	biological_process	0.11187	1	2	160	56	15671	ENSGALG00000014505,ENSGALG00000015708
GO:0030800	negative regulation of cyclic nucleotide metabolic process	biological_process	0.11192	1	1	160	11	15671	ENSGALG00000026011
GO:0030815	negative regulation of cAMP metabolic process	biological_process	0.11192	1	1	160	11	15671	ENSGALG00000026011
GO:0098901	regulation of cardiac muscle cell action potential	biological_process	0.11194	1	1	160	11	15671	ENSGALG00000012913
GO:0007507	heart development	biological_process	0.11208	1	7	160	375	15671	ENSGALG00000015013,ENSGALG00000006594,ENSGALG00000014514,ENSGALG00000011870,ENSGALG00000014365,ENSGALG00000012913,ENSGALG00000006074
GO:0007026	negative regulation of microtubule depolymerization	biological_process	0.11225	1	1	160	12	15671	ENSGALG00000017025
GO:0048731	system development	biological_process	0.11226	1	33	160	2535	15671	ENSGALG00000002298,ENSGALG00000014127,ENSGALG00000009875,ENSGALG00000006594,ENSGALG00000011870,ENSGALG00000003750,ENSGALG00000007769,ENSGALG00000015013,ENSGALG00000014922,ENSGALG00000014486,ENSGALG00000017044,ENSGALG00000016997,ENSGALG00000015037,ENSGALG00000007332,ENSGALG00000015708,ENSGALG00000017002,ENSGALG00000011562,ENSGALG00000015015,ENSGALG00000022733,ENSGALG00000013342,ENSGALG00000014496,…
GO:0060590	ATPase regulator activity	molecular_function	0.11234	1	1	160	13	15671	ENSGALG00000015549
GO:0008187	poly-pyrimidine tract binding	molecular_function	0.1124	1	1	160	11	15671	ENSGALG00000014516
GO:0030901	midbrain development	biological_process	0.11244	1	2	160	57	15671	ENSGALG00000015708,ENSGALG00000015013
GO:0043269	regulation of ion transport	biological_process	0.11246	1	6	160	313	15671	ENSGALG00000003750,ENSGALG00000017012,ENSGALG00000006220,ENSGALG00000015529,ENSGALG00000014957,ENSGALG00000014236
GO:0008076	voltage-gated potassium channel complex	cellular_component	0.11246	1	2	160	54	15671	ENSGALG00000006220,ENSGALG00000006172
GO:0040034	regulation of development, heterochronic	biological_process	0.11255	1	1	160	11	15671	ENSGALG00000014365
GO:0000988	transcription factor activity, protein binding	molecular_function	0.11262	1	6	160	312	15671	ENSGALG00000014485,ENSGALG00000007769,ENSGALG00000011814,ENSGALG00000011870,ENSGALG00000013342,ENSGALG00000016995
GO:0090201	negative regulation of release of cytochrome c from mitochondria	biological_process	0.11319	1	1	160	13	15671	ENSGALG00000011562
GO:0035639	purine ribonucleoside triphosphate binding	molecular_function	0.11321	1	21	160	1481	15671	ENSGALG00000014922,ENSGALG00000017023,ENSGALG00000014931,ENSGALG00000014236,ENSGALG00000015708,ENSGALG00000002583,ENSGALG00000020003,ENSGALG00000017021,ENSGALG00000006172,ENSGALG00000002726,ENSGALG00000006427,ENSGALG00000014395,ENSGALG00000016974,ENSGALG00000011432,ENSGALG00000017024,ENSGALG00000016959,ENSGALG00000014127,ENSGALG00000012662,ENSGALG00000016993,ENSGALG00000016996,ENSGALG00000022733
GO:0051262	protein tetramerization	biological_process	0.1133	1	2	160	57	15671	ENSGALG00000006220,ENSGALG00000005716
GO:0001708	cell fate specification	biological_process	0.11346	1	2	160	55	15671	ENSGALG00000014365,ENSGALG00000006074
GO:2000404	regulation of T cell migration	biological_process	0.11347	1	1	160	13	15671	ENSGALG00000000379
GO:0016875	ligase activity, forming carbon-oxygen bonds	molecular_function	0.11352	1	2	160	52	15671	ENSGALG00000006427,ENSGALG00000000980
GO:0016876	ligase activity, forming aminoacyl-tRNA and related compounds	molecular_function	0.11352	1	2	160	52	15671	ENSGALG00000006427,ENSGALG00000000980
GO:0044441	ciliary part	cellular_component	0.11398	1	4	160	170	15671	ENSGALG00000014975,ENSGALG00000014496,ENSGALG00000015037,ENSGALG00000014514
GO:0003007	heart morphogenesis	biological_process	0.11403	1	4	160	174	15671	ENSGALG00000012913,ENSGALG00000011870,ENSGALG00000014365,ENSGALG00000015013
GO:0097193	intrinsic apoptotic signaling pathway	biological_process	0.11405	1	4	160	178	15671	ENSGALG00000015529,ENSGALG00000011562,ENSGALG00000015013,ENSGALG00000011870
GO:0070841	inclusion body assembly	biological_process	0.11421	1	1	160	11	15671	ENSGALG00000011562
GO:0016835	carbon-oxygen lyase activity	molecular_function	0.11445	1	2	160	58	15671	ENSGALG00000002377,ENSGALG00000009875
GO:1904019	epithelial cell apoptotic process	biological_process	0.11451	1	2	160	54	15671	ENSGALG00000016997,ENSGALG00000015529
GO:0042508	tyrosine phosphorylation of Stat1 protein	biological_process	0.11464	1	1	160	13	15671	ENSGALG00000015708
GO:0042510	regulation of tyrosine phosphorylation of Stat1 protein	biological_process	0.11464	1	1	160	13	15671	ENSGALG00000015708
GO:0045979	positive regulation of nucleoside metabolic process	biological_process	0.11474	1	1	160	12	15671	ENSGALG00000016992
GO:1903580	positive regulation of ATP metabolic process	biological_process	0.11474	1	1	160	12	15671	ENSGALG00000016992
GO:0055083	monovalent inorganic anion homeostasis	biological_process	0.11477	1	1	160	11	15671	ENSGALG00000014372
GO:0003159	morphogenesis of an endothelium	biological_process	0.1149	1	1	160	11	15671	ENSGALG00000014365
GO:0060379	cardiac muscle cell myoblast differentiation	biological_process	0.11502	1	1	160	11	15671	ENSGALG00000014365
GO:0050901	leukocyte tethering or rolling	biological_process	0.11517	1	1	160	11	15671	ENSGALG00000014922
GO:0042176	regulation of protein catabolic process	biological_process	0.11519	1	5	160	240	15671	ENSGALG00000016997,ENSGALG00000014290,ENSGALG00000014510,ENSGALG00000011562,ENSGALG00000014378
GO:0000083	regulation of transcription involved in G1/S transition of mitotic cell cycle	biological_process	0.1155	1	1	160	11	15671	ENSGALG00000016997
GO:0002701	negative regulation of production of molecular mediator of immune response	biological_process	0.11562	1	1	160	12	15671	ENSGALG00000007769
GO:0045732	positive regulation of protein catabolic process	biological_process	0.11576	1	3	160	111	15671	ENSGALG00000011562,ENSGALG00000014510,ENSGALG00000016997
GO:0016500	protein-hormone receptor activity	molecular_function	0.11598	1	1	160	11	15671	ENSGALG00000009095
GO:0032703	negative regulation of interleukin-2 production	biological_process	0.11599	1	1	160	12	15671	ENSGALG00000007769
GO:0002181	cytoplasmic translation	biological_process	0.11604	1	1	160	13	15671	ENSGALG00000014516
GO:0034705	potassium channel complex	cellular_component	0.11625	1	2	160	55	15671	ENSGALG00000006220,ENSGALG00000006172
GO:0061323	cell proliferation involved in heart morphogenesis	biological_process	0.11628	1	1	160	11	15671	ENSGALG00000014365
GO:0045109	intermediate filament organization	biological_process	0.11637	1	1	160	11	15671	ENSGALG00000012913
GO:0007063	regulation of sister chromatid cohesion	biological_process	0.11643	1	1	160	11	15671	ENSGALG00000016997
GO:0048856	anatomical structure development	biological_process	0.11655	1	39	160	3070	15671	ENSGALG00000002298,ENSGALG00000014127,ENSGALG00000006594,ENSGALG00000009875,ENSGALG00000011870,ENSGALG00000014957,ENSGALG00000003750,ENSGALG00000007769,ENSGALG00000001774,ENSGALG00000020003,ENSGALG00000015013,ENSGALG00000014922,ENSGALG00000014486,ENSGALG00000017044,ENSGALG00000016997,ENSGALG00000007332,ENSGALG00000015708,ENSGALG00000015037,ENSGALG00000017002,ENSGALG00000011562,ENSGALG00000028872,…
GO:0032550	purine ribonucleoside binding	molecular_function	0.11677	1	21	160	1487	15671	ENSGALG00000014127,ENSGALG00000016959,ENSGALG00000016993,ENSGALG00000012662,ENSGALG00000016996,ENSGALG00000022733,ENSGALG00000016974,ENSGALG00000014395,ENSGALG00000011432,ENSGALG00000017024,ENSGALG00000020003,ENSGALG00000017021,ENSGALG00000002726,ENSGALG00000006172,ENSGALG00000006427,ENSGALG00000014922,ENSGALG00000017023,ENSGALG00000002583,ENSGALG00000015708,ENSGALG00000014236,ENSGALG00000014931
GO:0060337	type I interferon signaling pathway	biological_process	0.11683	1	1	160	12	15671	ENSGALG00000014290
GO:0060338	regulation of type I interferon-mediated signaling pathway	biological_process	0.11683	1	1	160	12	15671	ENSGALG00000014290
GO:0071357	cellular response to type I interferon	biological_process	0.11683	1	1	160	12	15671	ENSGALG00000014290
GO:0008015	blood circulation	biological_process	0.11684	1	5	160	254	15671	ENSGALG00000026306,ENSGALG00000014975,ENSGALG00000015608,ENSGALG00000012913,ENSGALG00000027269
GO:0032660	regulation of interleukin-17 production	biological_process	0.1169	1	1	160	13	15671	ENSGALG00000007769
GO:0045076	regulation of interleukin-2 biosynthetic process	biological_process	0.11696	1	1	160	11	15671	ENSGALG00000007769
GO:0015812	gamma-aminobutyric acid transport	biological_process	0.11713	1	1	160	11	15671	ENSGALG00000017044
GO:2001258	negative regulation of cation channel activity	biological_process	0.11723	1	1	160	13	15671	ENSGALG00000017012
GO:0014823	response to activity	biological_process	0.11726	1	1	160	12	15671	ENSGALG00000011870
GO:0001883	purine nucleoside binding	molecular_function	0.11735	1	21	160	1488	15671	ENSGALG00000014395,ENSGALG00000016974,ENSGALG00000011432,ENSGALG00000017024,ENSGALG00000016959,ENSGALG00000014127,ENSGALG00000012662,ENSGALG00000016993,ENSGALG00000022733,ENSGALG00000016996,ENSGALG00000014922,ENSGALG00000017023,ENSGALG00000014931,ENSGALG00000014236,ENSGALG00000015708,ENSGALG00000002583,ENSGALG00000017021,ENSGALG00000020003,ENSGALG00000006172,ENSGALG00000002726,ENSGALG00000006427
GO:0042301	phosphate ion binding	molecular_function	0.1174	1	1	160	11	15671	ENSGALG00000014372
GO:0016714	oxidoreductase activity, acting on paired donors, with incorporation or reduction of molecular oxygen, reduced pteridine as one donor, and incorporation of one atom of oxygen	molecular_function	0.11743	1	1	160	12	15671	ENSGALG00000006236
GO:0051119	sugar transmembrane transporter activity	molecular_function	0.1176	1	1	160	12	15671	ENSGALG00000014971
GO:0004709	MAP kinase kinase kinase activity	molecular_function	0.11768	1	1	160	11	15671	ENSGALG00000020003
GO:0045137	development of primary sexual characteristics	biological_process	0.11769	1	3	160	114	15671	ENSGALG00000009095,ENSGALG00000017002,ENSGALG00000009875
GO:0072520	seminiferous tubule development	biological_process	0.11789	1	1	160	12	15671	ENSGALG00000009095
GO:0090087	regulation of peptide transport	biological_process	0.11812	1	3	160	117	15671	ENSGALG00000011870,ENSGALG00000009875,ENSGALG00000011562
GO:0042100	B cell proliferation	biological_process	0.1182	1	2	160	61	15671	ENSGALG00000014508,ENSGALG00000014509
GO:0031420	alkali metal ion binding	molecular_function	0.11836	1	1	160	12	15671	ENSGALG00000014372
GO:0007274	neuromuscular synaptic transmission	biological_process	0.11874	1	1	160	12	15671	ENSGALG00000002726
GO:0051302	regulation of cell division	biological_process	0.11894	1	4	160	178	15671	ENSGALG00000016997,ENSGALG00000015708,ENSGALG00000015013,ENSGALG00000014378
GO:0072010	glomerular epithelium development	biological_process	0.11896	1	1	160	12	15671	ENSGALG00000014496
GO:0043270	positive regulation of ion transport	biological_process	0.11901	1	3	160	115	15671	ENSGALG00000003750,ENSGALG00000015529,ENSGALG00000014236
GO:0016820	hydrolase activity, acting on acid anhydrides, catalyzing transmembrane movement of substances	molecular_function	0.11917	1	3	160	108	15671	ENSGALG00000014236,ENSGALG00000017021,ENSGALG00000006172
GO:0032549	ribonucleoside binding	molecular_function	0.11931	1	21	160	1491	15671	ENSGALG00000016959,ENSGALG00000014127,ENSGALG00000012662,ENSGALG00000016993,ENSGALG00000022733,ENSGALG00000016996,ENSGALG00000014395,ENSGALG00000016974,ENSGALG00000011432,ENSGALG00000017024,ENSGALG00000017021,ENSGALG00000020003,ENSGALG00000006172,ENSGALG00000002726,ENSGALG00000006427,ENSGALG00000014922,ENSGALG00000017023,ENSGALG00000014931,ENSGALG00000014236,ENSGALG00000002583,ENSGALG00000015708
GO:0060009	Sertoli cell development	biological_process	0.11933	1	1	160	11	15671	ENSGALG00000017002
GO:0071542	dopaminergic neuron differentiation	biological_process	0.11967	1	1	160	13	15671	ENSGALG00000011870
GO:0030097	hemopoiesis	biological_process	0.11969	1	8	160	465	15671	ENSGALG00000026306,ENSGALG00000007769,ENSGALG00000006074,ENSGALG00000016997,ENSGALG00000014127,ENSGALG00000022733,ENSGALG00000011870,ENSGALG00000014365
GO:0030809	negative regulation of nucleotide biosynthetic process	biological_process	0.11974	1	1	160	12	15671	ENSGALG00000026011
GO:1900372	negative regulation of purine nucleotide biosynthetic process	biological_process	0.11974	1	1	160	12	15671	ENSGALG00000026011
GO:2000757	negative regulation of peptidyl-lysine acetylation	biological_process	0.12002	1	1	160	12	15671	ENSGALG00000007769
GO:0045637	regulation of myeloid cell differentiation	biological_process	0.12009	1	3	160	113	15671	ENSGALG00000026306,ENSGALG00000011870,ENSGALG00000016997
GO:0032039	integrator complex	cellular_component	0.12033	1	1	160	11	15671	ENSGALG00000017018
GO:0032689	negative regulation of interferon-gamma production	biological_process	0.12044	1	1	160	13	15671	ENSGALG00000007769
GO:0046632	alpha-beta T cell differentiation	biological_process	0.12046	1	2	160	56	15671	ENSGALG00000007769,ENSGALG00000014127
GO:0001076	transcription factor activity, RNA polymerase II transcription factor binding	molecular_function	0.12053	1	3	160	114	15671	ENSGALG00000016995,ENSGALG00000013342,ENSGALG00000011870
GO:0035556	intracellular signal transduction	biological_process	0.12072	1	22	160	1613	15671	ENSGALG00000003750,ENSGALG00000017011,ENSGALG00000011432,ENSGALG00000016986,ENSGALG00000016992,ENSGALG00000012076,ENSGALG00000016959,ENSGALG00000011562,ENSGALG00000011870,ENSGALG00000022733,ENSGALG00000015529,ENSGALG00000009095,ENSGALG00000014922,ENSGALG00000015608,ENSGALG00000014931,ENSGALG00000016997,ENSGALG00000002583,ENSGALG00000008701,ENSGALG00000015708,ENSGALG00000020003,ENSGALG00000015626,…
GO:0009950	dorsal/ventral axis specification	biological_process	0.12077	1	1	160	12	15671	ENSGALG00000009929
GO:0035004	phosphatidylinositol 3-kinase activity	molecular_function	0.1209	1	1	160	11	15671	ENSGALG00000002583
GO:0060401	cytosolic calcium ion transport	biological_process	0.12095	1	2	160	58	15671	ENSGALG00000003750,ENSGALG00000016992
GO:0060402	calcium ion transport into cytosol	biological_process	0.12095	1	2	160	58	15671	ENSGALG00000016992,ENSGALG00000003750
GO:0009200	deoxyribonucleoside triphosphate metabolic process	biological_process	0.12098	1	1	160	13	15671	ENSGALG00000016994
GO:0030111	regulation of Wnt signaling pathway	biological_process	0.12101	1	4	160	177	15671	ENSGALG00000009929,ENSGALG00000015708,ENSGALG00000014365,ENSGALG00000026306
GO:0005771	multivesicular body	cellular_component	0.12104	1	1	160	12	15671	ENSGALG00000028872
GO:1901380	negative regulation of potassium ion transmembrane transport	biological_process	0.12115	1	1	160	13	15671	ENSGALG00000017012
GO:0006525	arginine metabolic process	biological_process	0.12134	1	1	160	12	15671	ENSGALG00000017032
GO:0003013	circulatory system process	biological_process	0.12159	1	5	160	257	15671	ENSGALG00000014975,ENSGALG00000026306,ENSGALG00000027269,ENSGALG00000012913,ENSGALG00000015608
GO:1901881	positive regulation of protein depolymerization	biological_process	0.12159	1	1	160	12	15671	ENSGALG00000014957
GO:0072089	stem cell proliferation	biological_process	0.12186	1	3	160	114	15671	ENSGALG00000026306,ENSGALG00000015013,ENSGALG00000011870
GO:0048786	presynaptic active zone	cellular_component	0.12191	1	1	160	12	15671	ENSGALG00000016972
GO:0031114	regulation of microtubule depolymerization	biological_process	0.12206	1	1	160	13	15671	ENSGALG00000017025
GO:1903052	positive regulation of proteolysis involved in cellular protein catabolic process	biological_process	0.12215	1	2	160	58	15671	ENSGALG00000016997,ENSGALG00000011562
GO:0042623	ATPase activity, coupled	molecular_function	0.12228	1	5	160	233	15671	ENSGALG00000014236,ENSGALG00000006172,ENSGALG00000014395,ENSGALG00000017021,ENSGALG00000016974
GO:0060575	intestinal epithelial cell differentiation	biological_process	0.12233	1	1	160	13	15671	ENSGALG00000011870
GO:1902932	positive regulation of alcohol biosynthetic process	biological_process	0.12253	1	1	160	12	15671	ENSGALG00000009095
GO:0031063	regulation of histone deacetylation	biological_process	0.12262	1	1	160	12	15671	ENSGALG00000007769
GO:0015399	primary active transmembrane transporter activity	molecular_function	0.12314	1	3	160	111	15671	ENSGALG00000014236,ENSGALG00000006172,ENSGALG00000017021
GO:0015405	P-P-bond-hydrolysis-driven transmembrane transporter activity	molecular_function	0.12314	1	3	160	111	15671	ENSGALG00000014236,ENSGALG00000017021,ENSGALG00000006172
GO:0046716	muscle cell cellular homeostasis	biological_process	0.12317	1	1	160	13	15671	ENSGALG00000011870
GO:0004888	transmembrane signaling receptor activity	molecular_function	0.12317	1	10	160	637	15671	ENSGALG00000006575,ENSGALG00000026011,ENSGALG00000014975,ENSGALG00000006172,ENSGALG00000016992,ENSGALG00000015708,ENSGALG00000015608,ENSGALG00000017003,ENSGALG00000009095,ENSGALG00000005259
GO:0007417	central nervous system development	biological_process	0.12328	1	9	160	541	15671	ENSGALG00000007769,ENSGALG00000017044,ENSGALG00000015708,ENSGALG00000006074,ENSGALG00000015013,ENSGALG00000009875,ENSGALG00000013342,ENSGALG00000011870,ENSGALG00000014365
GO:0045321	leukocyte activation	biological_process	0.12396	1	7	160	403	15671	ENSGALG00000016986,ENSGALG00000014365,ENSGALG00000014509,ENSGALG00000002583,ENSGALG00000014508,ENSGALG00000007769,ENSGALG00000014127
GO:0012505	endomembrane system	cellular_component	0.12403	1	25	160	1856	15671	ENSGALG00000000755,ENSGALG00000017011,ENSGALG00000014496,ENSGALG00000017012,ENSGALG00000016996,ENSGALG00000006594,ENSGALG00000011562,ENSGALG00000028872,ENSGALG00000016959,ENSGALG00000015546,ENSGALG00000017002,ENSGALG00000008701,ENSGALG00000016980,ENSGALG00000015708,ENSGALG00000015010,ENSGALG00000014236,ENSGALG00000017026,ENSGALG00000015529,ENSGALG00000012006,ENSGALG00000015012,ENSGALG00000017019,…
GO:0034599	cellular response to oxidative stress	biological_process	0.12406	1	3	160	115	15671	ENSGALG00000011870,ENSGALG00000011562,ENSGALG00000018557
GO:0008306	associative learning	biological_process	0.12415	1	2	160	56	15671	ENSGALG00000011870,ENSGALG00000014975
GO:0031982	vesicle	cellular_component	0.12438	1	28	160	2172	15671	ENSGALG00000017026,ENSGALG00000027269,ENSGALG00000015708,ENSGALG00000003570,ENSGALG00000014236,ENSGALG00000014508,ENSGALG00000016985,ENSGALG00000016981,ENSGALG00000006334,ENSGALG00000017019,ENSGALG00000014290,ENSGALG00000015537,ENSGALG00000014509,ENSGALG00000017021,ENSGALG00000018557,ENSGALG00000002726,ENSGALG00000017000,ENSGALG00000016991,ENSGALG00000016986,ENSGALG00000017005,ENSGALG00000002377,…
GO:0009888	tissue development	biological_process	0.12441	1	17	160	1195	15671	ENSGALG00000014365,ENSGALG00000015013,ENSGALG00000012913,ENSGALG00000016997,ENSGALG00000015708,ENSGALG00000006074,ENSGALG00000008701,ENSGALG00000026306,ENSGALG00000014922,ENSGALG00000015015,ENSGALG00000011870,ENSGALG00000013342,ENSGALG00000009875,ENSGALG00000006594,ENSGALG00000028872,ENSGALG00000017002,ENSGALG00000014496
GO:0001882	nucleoside binding	molecular_function	0.12475	1	21	160	1500	15671	ENSGALG00000006427,ENSGALG00000020003,ENSGALG00000017021,ENSGALG00000002726,ENSGALG00000006172,ENSGALG00000002583,ENSGALG00000015708,ENSGALG00000014931,ENSGALG00000014236,ENSGALG00000014922,ENSGALG00000017023,ENSGALG00000016993,ENSGALG00000012662,ENSGALG00000022733,ENSGALG00000016996,ENSGALG00000014127,ENSGALG00000016959,ENSGALG00000017024,ENSGALG00000016974,ENSGALG00000014395,ENSGALG00000011432
GO:0002573	myeloid leukocyte differentiation	biological_process	0.12487	1	3	160	115	15671	ENSGALG00000026306,ENSGALG00000016997,ENSGALG00000014365
GO:0043198	dendritic shaft	cellular_component	0.1249	1	1	160	12	15671	ENSGALG00000016992
GO:0030216	keratinocyte differentiation	biological_process	0.12493	1	2	160	58	15671	ENSGALG00000014365,ENSGALG00000014922
GO:1901798	positive regulation of signal transduction by p53 class mediator	biological_process	0.12509	1	1	160	12	15671	ENSGALG00000015013
GO:0086019	cell-cell signaling involved in cardiac conduction	biological_process	0.12515	1	1	160	12	15671	ENSGALG00000012913
GO:0044089	positive regulation of cellular component biogenesis	biological_process	0.12516	1	5	160	249	15671	ENSGALG00000014485,ENSGALG00000014922,ENSGALG00000014115,ENSGALG00000015012,ENSGALG00000016986
GO:0035601	protein deacylation	biological_process	0.12523	1	2	160	56	15671	ENSGALG00000007769,ENSGALG00000017024
GO:0098732	macromolecule deacylation	biological_process	0.12523	1	2	160	56	15671	ENSGALG00000017024,ENSGALG00000007769
GO:0035254	glutamate receptor binding	molecular_function	0.12527	1	1	160	12	15671	ENSGALG00000003750
GO:1990752	microtubule end	cellular_component	0.12528	1	1	160	12	15671	ENSGALG00000014115
GO:0060113	inner ear receptor cell differentiation	biological_process	0.12533	1	2	160	57	15671	ENSGALG00000015708,ENSGALG00000014365
GO:1903047	mitotic cell cycle process	biological_process	0.12536	1	7	160	390	15671	ENSGALG00000016997,ENSGALG00000014425,ENSGALG00000015708,ENSGALG00000017015,ENSGALG00000017006,ENSGALG00000014378,ENSGALG00000017025
GO:0006888	ER to Golgi vesicle-mediated transport	biological_process	0.12544	1	2	160	57	15671	ENSGALG00000016980,ENSGALG00000015012
GO:0006939	smooth muscle contraction	biological_process	0.12559	1	2	160	59	15671	ENSGALG00000016992,ENSGALG00000015608
GO:0021534	cell proliferation in hindbrain	biological_process	0.12578	1	1	160	14	15671	ENSGALG00000013342
GO:0021924	cell proliferation in external granule layer	biological_process	0.12578	1	1	160	14	15671	ENSGALG00000013342
GO:0021930	cerebellar granule cell precursor proliferation	biological_process	0.12578	1	1	160	14	15671	ENSGALG00000013342
GO:0003705	transcription factor activity, RNA polymerase II distal enhancer sequence-specific binding	molecular_function	0.12585	1	2	160	58	15671	ENSGALG00000007769,ENSGALG00000011870
GO:0032589	neuron projection membrane	cellular_component	0.12593	1	1	160	12	15671	ENSGALG00000006220
GO:0019201	nucleotide kinase activity	molecular_function	0.12597	1	1	160	15	15671	ENSGALG00000005336
GO:2000725	regulation of cardiac muscle cell differentiation	biological_process	0.12605	1	1	160	13	15671	ENSGALG00000014365
GO:0030855	epithelial cell differentiation	biological_process	0.12613	1	7	160	406	15671	ENSGALG00000014922,ENSGALG00000014496,ENSGALG00000017002,ENSGALG00000015708,ENSGALG00000008701,ENSGALG00000014365,ENSGALG00000011870
GO:0045742	positive regulation of epidermal growth factor receptor signaling pathway	biological_process	0.12619	1	1	160	13	15671	ENSGALG00000015608
GO:0023019	signal transduction involved in regulation of gene expression	biological_process	0.12622	1	1	160	14	15671	ENSGALG00000015013
GO:0032897	negative regulation of viral transcription	biological_process	0.12625	1	1	160	13	15671	ENSGALG00000017011
GO:0032232	negative regulation of actin filament bundle assembly	biological_process	0.12625	1	1	160	12	15671	ENSGALG00000011562
GO:0042517	positive regulation of tyrosine phosphorylation of Stat3 protein	biological_process	0.1265	1	1	160	14	15671	ENSGALG00000015708
GO:0006901	vesicle coating	biological_process	0.1266	1	1	160	12	15671	ENSGALG00000015010
GO:0030594	neurotransmitter receptor activity	molecular_function	0.1267	1	2	160	62	15671	ENSGALG00000014975,ENSGALG00000026011
GO:0034340	response to type I interferon	biological_process	0.12697	1	1	160	13	15671	ENSGALG00000014290
GO:0010863	positive regulation of phospholipase C activity	biological_process	0.12701	1	1	160	12	15671	ENSGALG00000016992
GO:0010869	regulation of receptor biosynthetic process	biological_process	0.12716	1	1	160	12	15671	ENSGALG00000011870
GO:0032620	interleukin-17 production	biological_process	0.12719	1	1	160	14	15671	ENSGALG00000007769
GO:0008601	protein phosphatase type 2A regulator activity	molecular_function	0.12726	1	1	160	13	15671	ENSGALG00000015531
GO:0034703	cation channel complex	cellular_component	0.12745	1	3	160	115	15671	ENSGALG00000017044,ENSGALG00000006172,ENSGALG00000006220
GO:0043244	regulation of protein complex disassembly	biological_process	0.12746	1	2	160	59	15671	ENSGALG00000017025,ENSGALG00000014957
GO:2000403	positive regulation of lymphocyte migration	biological_process	0.12746	1	1	160	14	15671	ENSGALG00000000379
GO:0002369	T cell cytokine production	biological_process	0.12759	1	1	160	13	15671	ENSGALG00000007769
GO:0010737	protein kinase A signaling	biological_process	0.12763	1	1	160	13	15671	ENSGALG00000016986
GO:0003205	cardiac chamber development	biological_process	0.12769	1	3	160	117	15671	ENSGALG00000012913,ENSGALG00000011870,ENSGALG00000014365
GO:0048592	eye morphogenesis	biological_process	0.12778	1	3	160	116	15671	ENSGALG00000014496,ENSGALG00000002298,ENSGALG00000015708
GO:0032555	purine ribonucleotide binding	molecular_function	0.12782	1	21	160	1505	15671	ENSGALG00000016996,ENSGALG00000022733,ENSGALG00000012662,ENSGALG00000016993,ENSGALG00000016959,ENSGALG00000014127,ENSGALG00000017024,ENSGALG00000011432,ENSGALG00000014395,ENSGALG00000016974,ENSGALG00000006427,ENSGALG00000006172,ENSGALG00000002726,ENSGALG00000020003,ENSGALG00000017021,ENSGALG00000014931,ENSGALG00000014236,ENSGALG00000002583,ENSGALG00000015708,ENSGALG00000017023,ENSGALG00000014922
GO:0048662	negative regulation of smooth muscle cell proliferation	biological_process	0.12789	1	1	160	14	15671	ENSGALG00000026306
GO:0007064	mitotic sister chromatid cohesion	biological_process	0.1279	1	1	160	12	15671	ENSGALG00000016997
GO:0044238	primary metabolic process	biological_process	0.12798	1	79	160	6872	15671	ENSGALG00000017011,ENSGALG00000014378,ENSGALG00000000755,ENSGALG00000017018,ENSGALG00000017015,ENSGALG00000014510,ENSGALG00000005336,ENSGALG00000006594,ENSGALG00000014485,ENSGALG00000014922,ENSGALG00000016985,ENSGALG00000027269,ENSGALG00000015708,ENSGALG00000001774,ENSGALG00000016994,ENSGALG00000006236,ENSGALG00000026849,ENSGALG00000016992,ENSGALG00000011562,ENSGALG00000015591,ENSGALG00000016996,…
GO:0044699	single-organism process	biological_process	0.12821	1	106	160	9453	15671	ENSGALG00000017025,ENSGALG00000015626,ENSGALG00000012006,ENSGALG00000006575,ENSGALG00000000379,ENSGALG00000026306,ENSGALG00000014505,ENSGALG00000017023,ENSGALG00000003861,ENSGALG00000012913,ENSGALG00000014931,ENSGALG00000015608,ENSGALG00000015010,ENSGALG00000006074,ENSGALG00000002583,ENSGALG00000011562,ENSGALG00000015009,ENSGALG00000002123,ENSGALG00000015015,ENSGALG00000017031,ENSGALG00000015591,…
GO:0010564	regulation of cell cycle process	biological_process	0.12841	1	6	160	320	15671	ENSGALG00000015013,ENSGALG00000014378,ENSGALG00000016997,ENSGALG00000015708,ENSGALG00000009875,ENSGALG00000017015
GO:1903214	regulation of protein targeting to mitochondrion	biological_process	0.12841	1	2	160	57	15671	ENSGALG00000002123,ENSGALG00000026849
GO:0019054	modulation by virus of host process	biological_process	0.12857	1	1	160	12	15671	ENSGALG00000011562
GO:0019430	removal of superoxide radicals	biological_process	0.12886	1	1	160	14	15671	ENSGALG00000018557
GO:1990748	cellular detoxification	biological_process	0.12886	1	1	160	14	15671	ENSGALG00000018557
GO:0035066	positive regulation of histone acetylation	biological_process	0.12887	1	1	160	13	15671	ENSGALG00000007769
GO:2000758	positive regulation of peptidyl-lysine acetylation	biological_process	0.12887	1	1	160	13	15671	ENSGALG00000007769
GO:0070307	lens fiber cell development	biological_process	0.12911	1	1	160	13	15671	ENSGALG00000015708
GO:0060065	uterus development	biological_process	0.12915	1	1	160	13	15671	ENSGALG00000009095
GO:0016324	apical plasma membrane	cellular_component	0.12981	1	3	160	113	15671	ENSGALG00000000379,ENSGALG00000014372,ENSGALG00000014496
GO:0050878	regulation of body fluid levels	biological_process	0.12992	1	4	160	185	15671	ENSGALG00000015529,ENSGALG00000027269,ENSGALG00000000379,ENSGALG00000015608
GO:0060249	anatomical structure homeostasis	biological_process	0.12999	1	4	160	182	15671	ENSGALG00000014496,ENSGALG00000014485,ENSGALG00000015015,ENSGALG00000011870
GO:0045649	regulation of macrophage differentiation	biological_process	0.13001	1	1	160	14	15671	ENSGALG00000016997
GO:1901984	negative regulation of protein acetylation	biological_process	0.13027	1	1	160	13	15671	ENSGALG00000007769
GO:0008574	ATP-dependent microtubule motor activity, plus-end-directed	molecular_function	0.13029	1	1	160	12	15671	ENSGALG00000002726
GO:0000159	protein phosphatase type 2A complex	cellular_component	0.13054	1	1	160	13	15671	ENSGALG00000015531
GO:0035909	aorta morphogenesis	biological_process	0.13058	1	1	160	13	15671	ENSGALG00000014365
GO:0030029	actin filament-based process	biological_process	0.13062	1	7	160	398	15671	ENSGALG00000012913,ENSGALG00000000379,ENSGALG00000014957,ENSGALG00000016986,ENSGALG00000011562,ENSGALG00000011432,ENSGALG00000014922
GO:1902253	regulation of intrinsic apoptotic signaling pathway by p53 class mediator	biological_process	0.1308	1	1	160	14	15671	ENSGALG00000015013
GO:0009306	protein secretion	biological_process	0.13089	1	5	160	259	15671	ENSGALG00000001774,ENSGALG00000011562,ENSGALG00000007769,ENSGALG00000014365,ENSGALG00000011870
GO:0050860	negative regulation of T cell receptor signaling pathway	biological_process	0.13099	1	1	160	13	15671	ENSGALG00000016947
GO:0030001	metal ion transport	biological_process	0.13109	1	9	160	549	15671	ENSGALG00000016992,ENSGALG00000015529,ENSGALG00000017012,ENSGALG00000003750,ENSGALG00000017044,ENSGALG00000014372,ENSGALG00000006220,ENSGALG00000017021,ENSGALG00000006172
GO:0052742	phosphatidylinositol kinase activity	molecular_function	0.13113	1	1	160	12	15671	ENSGALG00000002583
GO:0032469	endoplasmic reticulum calcium ion homeostasis	biological_process	0.13123	1	1	160	13	15671	ENSGALG00000015529
GO:0007059	chromosome segregation	biological_process	0.13161	1	4	160	183	15671	ENSGALG00000017006,ENSGALG00000014378,ENSGALG00000016997,ENSGALG00000014425
GO:0016337	single organismal cell-cell adhesion	biological_process	0.13176	1	7	160	404	15671	ENSGALG00000012913,ENSGALG00000000379,ENSGALG00000016986,ENSGALG00000014127,ENSGALG00000007769,ENSGALG00000017002,ENSGALG00000014922
GO:0004993	serotonin receptor activity	molecular_function	0.13213	1	1	160	14	15671	ENSGALG00000016992
GO:0007210	serotonin receptor signaling pathway	biological_process	0.13213	1	1	160	14	15671	ENSGALG00000016992
GO:0006195	purine nucleotide catabolic process	biological_process	0.13217	1	1	160	14	15671	ENSGALG00000016994
GO:0019829	cation-transporting ATPase activity	molecular_function	0.13229	1	2	160	59	15671	ENSGALG00000014236,ENSGALG00000017021
GO:0042625	ATPase activity, coupled to transmembrane movement of ions	molecular_function	0.13229	1	2	160	59	15671	ENSGALG00000014236,ENSGALG00000017021
GO:0030168	platelet activation	biological_process	0.13239	1	2	160	60	15671	ENSGALG00000000379,ENSGALG00000015608
GO:0051983	regulation of chromosome segregation	biological_process	0.13257	1	2	160	58	15671	ENSGALG00000014378,ENSGALG00000016997
GO:0071800	podosome assembly	biological_process	0.13261	1	1	160	13	15671	ENSGALG00000016986
GO:0045622	regulation of T-helper cell differentiation	biological_process	0.1327	1	1	160	13	15671	ENSGALG00000007769
GO:2000647	negative regulation of stem cell proliferation	biological_process	0.13274	1	1	160	14	15671	ENSGALG00000026306
GO:0007283	spermatogenesis	biological_process	0.13312	1	4	160	185	15671	ENSGALG00000017002,ENSGALG00000009095,ENSGALG00000009875,ENSGALG00000003861
GO:0051261	protein depolymerization	biological_process	0.13314	1	2	160	60	15671	ENSGALG00000014957,ENSGALG00000017025
GO:0009887	organ morphogenesis	biological_process	0.13347	1	10	160	637	15671	ENSGALG00000014496,ENSGALG00000026306,ENSGALG00000015708,ENSGALG00000015037,ENSGALG00000012913,ENSGALG00000015013,ENSGALG00000002298,ENSGALG00000013342,ENSGALG00000011870,ENSGALG00000014365
GO:0032332	positive regulation of chondrocyte differentiation	biological_process	0.13348	1	1	160	13	15671	ENSGALG00000006074
GO:0001504	neurotransmitter uptake	biological_process	0.13362	1	1	160	13	15671	ENSGALG00000011562
GO:0042094	interleukin-2 biosynthetic process	biological_process	0.13372	1	1	160	13	15671	ENSGALG00000007769
GO:0007398	ectoderm development	biological_process	0.13385	1	1	160	13	15671	ENSGALG00000028872
GO:0010803	regulation of tumor necrosis factor-mediated signaling pathway	biological_process	0.13405	1	1	160	13	15671	ENSGALG00000011562
GO:0044344	cellular response to fibroblast growth factor stimulus	biological_process	0.13407	1	2	160	63	15671	ENSGALG00000014505,ENSGALG00000015708
GO:0071774	response to fibroblast growth factor	biological_process	0.13407	1	2	160	63	15671	ENSGALG00000015708,ENSGALG00000014505
GO:0051603	proteolysis involved in cellular protein catabolic process	biological_process	0.13428	1	7	160	398	15671	ENSGALG00000016997,ENSGALG00000014510,ENSGALG00000014290,ENSGALG00000017011,ENSGALG00000011562,ENSGALG00000026849,ENSGALG00000014378
GO:0001952	regulation of cell-matrix adhesion	biological_process	0.13434	1	2	160	61	15671	ENSGALG00000000379,ENSGALG00000014922
GO:0020027	hemoglobin metabolic process	biological_process	0.13448	1	1	160	14	15671	ENSGALG00000011870
GO:0048232	male gamete generation	biological_process	0.13505	1	4	160	186	15671	ENSGALG00000009095,ENSGALG00000017002,ENSGALG00000003861,ENSGALG00000009875
GO:0007176	regulation of epidermal growth factor-activated receptor activity	biological_process	0.1351	1	1	160	13	15671	ENSGALG00000015608
GO:0010669	epithelial structure maintenance	biological_process	0.13511	1	1	160	14	15671	ENSGALG00000014485
GO:0003416	endochondral bone growth	biological_process	0.1352	1	1	160	14	15671	ENSGALG00000015037
GO:0050654	chondroitin sulfate proteoglycan metabolic process	biological_process	0.13539	1	1	160	14	15671	ENSGALG00000015015
GO:0000301	retrograde transport, vesicle recycling within Golgi	biological_process	0.13569	1	1	160	13	15671	ENSGALG00000016980
GO:0009267	cellular response to starvation	biological_process	0.13586	1	5	160	258	15671	ENSGALG00000011870,ENSGALG00000017011,ENSGALG00000014505,ENSGALG00000011562,ENSGALG00000015546
GO:0009987	cellular process	biological_process	0.13594	1	117	160	10599	15671	ENSGALG00000016991,ENSGALG00000018557,ENSGALG00000001774,ENSGALG00000016994,ENSGALG00000014509,ENSGALG00000014425,ENSGALG00000015012,ENSGALG00000017044,ENSGALG00000014485,ENSGALG00000014922,ENSGALG00000005716,ENSGALG00000007332,ENSGALG00000027269,ENSGALG00000015037,ENSGALG00000015708,ENSGALG00000014236,ENSGALG00000015531,ENSGALG00000006220,ENSGALG00000015546,ENSGALG00000014372,ENSGALG00000005336,…
GO:1903747	regulation of establishment of protein localization to mitochondrion	biological_process	0.13594	1	2	160	59	15671	ENSGALG00000002123,ENSGALG00000026849
GO:0002064	epithelial cell development	biological_process	0.13617	1	4	160	189	15671	ENSGALG00000017002,ENSGALG00000014922,ENSGALG00000011870,ENSGALG00000015708
GO:0042220	response to cocaine	biological_process	0.13631	1	1	160	14	15671	ENSGALG00000014975
GO:0046636	negative regulation of alpha-beta T cell activation	biological_process	0.13699	1	1	160	13	15671	ENSGALG00000007769
GO:0045191	regulation of isotype switching	biological_process	0.13729	1	1	160	15	15671	ENSGALG00000007769
GO:0006914	autophagy	biological_process	0.13737	1	5	160	262	15671	ENSGALG00000011870,ENSGALG00000015546,ENSGALG00000011562,ENSGALG00000014505,ENSGALG00000017011
GO:0002823	negative regulation of adaptive immune response based on somatic recombination of immune receptors built from immunoglobulin superfamily domains	biological_process	0.13737	1	1	160	14	15671	ENSGALG00000007769
GO:0032553	ribonucleotide binding	molecular_function	0.13747	1	21	160	1521	15671	ENSGALG00000006427,ENSGALG00000017021,ENSGALG00000020003,ENSGALG00000006172,ENSGALG00000002726,ENSGALG00000014931,ENSGALG00000014236,ENSGALG00000015708,ENSGALG00000002583,ENSGALG00000014922,ENSGALG00000017023,ENSGALG00000012662,ENSGALG00000016993,ENSGALG00000016996,ENSGALG00000022733,ENSGALG00000016959,ENSGALG00000014127,ENSGALG00000017024,ENSGALG00000014395,ENSGALG00000016974,ENSGALG00000011432
GO:0046034	ATP metabolic process	biological_process	0.13806	1	3	160	134	15671	ENSGALG00000011870,ENSGALG00000002377,ENSGALG00000016992
GO:0044068	modulation by symbiont of host cellular process	biological_process	0.13845	1	1	160	13	15671	ENSGALG00000011562
GO:0016307	phosphatidylinositol phosphate kinase activity	molecular_function	0.13854	1	1	160	13	15671	ENSGALG00000002583
GO:0043410	positive regulation of MAPK cascade	biological_process	0.13886	1	5	160	259	15671	ENSGALG00000020003,ENSGALG00000015608,ENSGALG00000008701,ENSGALG00000015708,ENSGALG00000016992
GO:1901889	negative regulation of cell junction assembly	biological_process	0.13906	1	1	160	14	15671	ENSGALG00000014922
GO:0031297	replication fork processing	biological_process	0.1392	1	1	160	13	15671	ENSGALG00000026470
GO:0050776	regulation of immune response	biological_process	0.1393	1	6	160	338	15671	ENSGALG00000014290,ENSGALG00000016947,ENSGALG00000014508,ENSGALG00000007769,ENSGALG00000014127,ENSGALG00000003750
GO:0002507	tolerance induction	biological_process	0.14003	1	1	160	14	15671	ENSGALG00000007769
GO:0001773	myeloid dendritic cell activation	biological_process	0.14009	1	1	160	15	15671	ENSGALG00000014365
GO:0007030	Golgi organization	biological_process	0.14011	1	2	160	61	15671	ENSGALG00000015012,ENSGALG00000016980
GO:0045744	negative regulation of G-protein coupled receptor protein signaling pathway	biological_process	0.14015	1	2	160	61	15671	ENSGALG00000015626,ENSGALG00000014514
GO:0016180	snRNA processing	biological_process	0.14082	1	1	160	14	15671	ENSGALG00000017018
GO:0048821	erythrocyte development	biological_process	0.14102	1	1	160	14	15671	ENSGALG00000006074
GO:0051251	positive regulation of lymphocyte activation	biological_process	0.14134	1	3	160	127	15671	ENSGALG00000014509,ENSGALG00000007769,ENSGALG00000014508
GO:0055023	positive regulation of cardiac muscle tissue growth	biological_process	0.14141	1	1	160	14	15671	ENSGALG00000014365
GO:0060045	positive regulation of cardiac muscle cell proliferation	biological_process	0.14141	1	1	160	14	15671	ENSGALG00000014365
GO:0005783	endoplasmic reticulum	cellular_component	0.14146	1	11	160	722	15671	ENSGALG00000011562,ENSGALG00000012006,ENSGALG00000015012,ENSGALG00000006594,ENSGALG00000017011,ENSGALG00000014496,ENSGALG00000017012,ENSGALG00000015529,ENSGALG00000008701,ENSGALG00000000755,ENSGALG00000014236
GO:0032800	receptor biosynthetic process	biological_process	0.1417	1	1	160	14	15671	ENSGALG00000011870
GO:0032673	regulation of interleukin-4 production	biological_process	0.14183	1	1	160	15	15671	ENSGALG00000007769
GO:0006839	mitochondrial transport	biological_process	0.14256	1	3	160	125	15671	ENSGALG00000026849,ENSGALG00000016979,ENSGALG00000002123
GO:0060008	Sertoli cell differentiation	biological_process	0.14259	1	1	160	14	15671	ENSGALG00000017002
GO:0050708	regulation of protein secretion	biological_process	0.14292	1	4	160	193	15671	ENSGALG00000011562,ENSGALG00000007769,ENSGALG00000001774,ENSGALG00000011870
GO:0097223	sperm part	cellular_component	0.14301	1	2	160	63	15671	ENSGALG00000017000,ENSGALG00000017002
GO:0042490	mechanoreceptor differentiation	biological_process	0.1432	1	2	160	62	15671	ENSGALG00000015708,ENSGALG00000014365
GO:0002704	negative regulation of leukocyte mediated immunity	biological_process	0.14324	1	1	160	14	15671	ENSGALG00000007769
GO:0005794	Golgi apparatus	cellular_component	0.14334	1	11	160	720	15671	ENSGALG00000017021,ENSGALG00000018557,ENSGALG00000017002,ENSGALG00000011562,ENSGALG00000016991,ENSGALG00000016996,ENSGALG00000016980,ENSGALG00000015708,ENSGALG00000015010,ENSGALG00000000755,ENSGALG00000014236
GO:0006144	purine nucleobase metabolic process	biological_process	0.1434	1	1	160	15	15671	ENSGALG00000008701
GO:0042594	response to starvation	biological_process	0.14386	1	5	160	263	15671	ENSGALG00000017011,ENSGALG00000011562,ENSGALG00000014505,ENSGALG00000015546,ENSGALG00000011870
GO:0033365	protein localization to organelle	biological_process	0.14387	1	8	160	485	15671	ENSGALG00000002123,ENSGALG00000015013,ENSGALG00000011562,ENSGALG00000017009,ENSGALG00000016997,ENSGALG00000016980,ENSGALG00000016992,ENSGALG00000026849
GO:0051984	positive regulation of chromosome segregation	biological_process	0.14415	1	1	160	14	15671	ENSGALG00000016997
GO:0051050	positive regulation of transport	biological_process	0.14438	1	8	160	485	15671	ENSGALG00000026011,ENSGALG00000011562,ENSGALG00000015012,ENSGALG00000002123,ENSGALG00000011870,ENSGALG00000015529,ENSGALG00000003750,ENSGALG00000014236
GO:0030014	CCR4-NOT complex	cellular_component	0.1446	1	1	160	14	15671	ENSGALG00000011682
GO:0015923	mannosidase activity	molecular_function	0.14472	1	1	160	14	15671	ENSGALG00000015537
GO:0051894	positive regulation of focal adhesion assembly	biological_process	0.14483	1	1	160	16	15671	ENSGALG00000014922
GO:0048871	multicellular organismal homeostasis	biological_process	0.14511	1	4	160	191	15671	ENSGALG00000015529,ENSGALG00000014496,ENSGALG00000014485,ENSGALG00000015015
GO:0032940	secretion by cell	biological_process	0.14528	1	8	160	495	15671	ENSGALG00000007769,ENSGALG00000016992,ENSGALG00000001774,ENSGALG00000026011,ENSGALG00000011562,ENSGALG00000009875,ENSGALG00000011870,ENSGALG00000014365
GO:0009653	anatomical structure morphogenesis	biological_process	0.14531	1	23	160	1713	15671	ENSGALG00000017024,ENSGALG00000014514,ENSGALG00000014496,ENSGALG00000003750,ENSGALG00000007769,ENSGALG00000006594,ENSGALG00000011870,ENSGALG00000013342,ENSGALG00000014957,ENSGALG00000002298,ENSGALG00000011562,ENSGALG00000012913,ENSGALG00000016997,ENSGALG00000006074,ENSGALG00000015708,ENSGALG00000008701,ENSGALG00000015037,ENSGALG00000026306,ENSGALG00000014922,ENSGALG00000014365,ENSGALG00000000379,…
GO:0071875	adrenergic receptor signaling pathway	biological_process	0.14572	1	1	160	15	15671	ENSGALG00000015608
GO:0050896	response to stimulus	biological_process	0.14592	1	59	160	5029	15671	ENSGALG00000017021,ENSGALG00000015626,ENSGALG00000014290,ENSGALG00000000379,ENSGALG00000006575,ENSGALG00000014365,ENSGALG00000009095,ENSGALG00000014508,ENSGALG00000026306,ENSGALG00000015529,ENSGALG00000014505,ENSGALG00000008701,ENSGALG00000006074,ENSGALG00000002583,ENSGALG00000016947,ENSGALG00000014931,ENSGALG00000015608,ENSGALG00000015010,ENSGALG00000026011,ENSGALG00000014516,ENSGALG00000011562,…
GO:0007267	cell-cell signaling	biological_process	0.14677	1	8	160	499	15671	ENSGALG00000014975,ENSGALG00000026011,ENSGALG00000011562,ENSGALG00000002726,ENSGALG00000009875,ENSGALG00000011870,ENSGALG00000016992,ENSGALG00000012913
GO:1900274	regulation of phospholipase C activity	biological_process	0.14723	1	1	160	14	15671	ENSGALG00000016992
GO:0002820	negative regulation of adaptive immune response	biological_process	0.14731	1	1	160	15	15671	ENSGALG00000007769
GO:0007530	sex determination	biological_process	0.14735	1	1	160	15	15671	ENSGALG00000020003
GO:0051154	negative regulation of striated muscle cell differentiation	biological_process	0.14742	1	1	160	16	15671	ENSGALG00000015013
GO:0005689	U12-type spliceosomal complex	cellular_component	0.14744	1	1	160	19	15671	ENSGALG00000014395
GO:1903706	regulation of hemopoiesis	biological_process	0.14752	1	4	160	193	15671	ENSGALG00000007769,ENSGALG00000026306,ENSGALG00000016997,ENSGALG00000011870
GO:0045910	negative regulation of DNA recombination	biological_process	0.14784	1	1	160	14	15671	ENSGALG00000007769
GO:0016741	transferase activity, transferring one-carbon groups	molecular_function	0.14786	1	4	160	193	15671	ENSGALG00000015594,ENSGALG00000003570,ENSGALG00000016685,ENSGALG00000017006
GO:0002102	podosome	cellular_component	0.14805	1	1	160	15	15671	ENSGALG00000016986
GO:0071364	cellular response to epidermal growth factor stimulus	biological_process	0.14826	1	1	160	14	15671	ENSGALG00000003750
GO:0002761	regulation of myeloid leukocyte differentiation	biological_process	0.14837	1	2	160	64	15671	ENSGALG00000026306,ENSGALG00000016997
GO:0003995	acyl-CoA dehydrogenase activity	molecular_function	0.14851	1	1	160	14	15671	ENSGALG00000015591
GO:0072678	T cell migration	biological_process	0.14857	1	1	160	17	15671	ENSGALG00000000379
GO:0004143	diacylglycerol kinase activity	molecular_function	0.14872	1	1	160	14	15671	ENSGALG00000016959
GO:0010800	positive regulation of peptidyl-threonine phosphorylation	biological_process	0.14888	1	1	160	15	15671	ENSGALG00000014290
GO:0071450	cellular response to oxygen radical	biological_process	0.14904	1	1	160	16	15671	ENSGALG00000018557
GO:0071451	cellular response to superoxide	biological_process	0.14904	1	1	160	16	15671	ENSGALG00000018557
GO:0006448	regulation of translational elongation	biological_process	0.14931	1	1	160	16	15671	ENSGALG00000014516
GO:0050858	negative regulation of antigen receptor-mediated signaling pathway	biological_process	0.14931	1	1	160	15	15671	ENSGALG00000016947
GO:0051281	positive regulation of release of sequestered calcium ion into cytosol	biological_process	0.14938	1	1	160	15	15671	ENSGALG00000003750
GO:0098754	detoxification	biological_process	0.14989	1	1	160	17	15671	ENSGALG00000018557
GO:0043536	positive regulation of blood vessel endothelial cell migration	biological_process	0.1499	1	1	160	15	15671	ENSGALG00000003750
GO:0051493	regulation of cytoskeleton organization	biological_process	0.15068	1	5	160	268	15671	ENSGALG00000017025,ENSGALG00000011562,ENSGALG00000014115,ENSGALG00000014957,ENSGALG00000000379
GO:0043372	positive regulation of CD4-positive, alpha-beta T cell differentiation	biological_process	0.15074	1	1	160	15	15671	ENSGALG00000007769
GO:0031669	cellular response to nutrient levels	biological_process	0.15121	1	5	160	267	15671	ENSGALG00000017011,ENSGALG00000011562,ENSGALG00000014505,ENSGALG00000015546,ENSGALG00000011870
GO:0060421	positive regulation of heart growth	biological_process	0.15141	1	1	160	15	15671	ENSGALG00000014365
GO:0043130	ubiquitin binding	molecular_function	0.15142	1	2	160	63	15671	ENSGALG00000011562,ENSGALG00000017026
GO:0005975	carbohydrate metabolic process	biological_process	0.15178	1	9	160	574	15671	ENSGALG00000009095,ENSGALG00000002377,ENSGALG00000016980,ENSGALG00000016992,ENSGALG00000011562,ENSGALG00000011870,ENSGALG00000015537,ENSGALG00000006594,ENSGALG00000012662
GO:0008053	mitochondrial fusion	biological_process	0.15179	1	1	160	16	15671	ENSGALG00000011562
GO:0061298	retina vasculature development in camera-type eye	biological_process	0.15216	1	1	160	15	15671	ENSGALG00000011870
GO:0033688	regulation of osteoblast proliferation	biological_process	0.15221	1	1	160	16	15671	ENSGALG00000000379
GO:0045926	negative regulation of growth	biological_process	0.15227	1	3	160	128	15671	ENSGALG00000011870,ENSGALG00000002377,ENSGALG00000015013
GO:2001056	positive regulation of cysteine-type endopeptidase activity	biological_process	0.1526	1	2	160	68	15671	ENSGALG00000008701,ENSGALG00000017023
GO:0043457	regulation of cellular respiration	biological_process	0.15265	1	1	160	16	15671	ENSGALG00000011870
GO:1903859	regulation of dendrite extension	biological_process	0.15275	1	1	160	15	15671	ENSGALG00000011562
GO:1903861	positive regulation of dendrite extension	biological_process	0.15275	1	1	160	15	15671	ENSGALG00000011562
GO:0031333	negative regulation of protein complex assembly	biological_process	0.15278	1	2	160	68	15671	ENSGALG00000026306,ENSGALG00000009929
GO:0048738	cardiac muscle tissue development	biological_process	0.15282	1	3	160	128	15671	ENSGALG00000006074,ENSGALG00000012913,ENSGALG00000014365
GO:0031113	regulation of microtubule polymerization	biological_process	0.15296	1	1	160	16	15671	ENSGALG00000014115
GO:0046165	alcohol biosynthetic process	biological_process	0.15304	1	2	160	65	15671	ENSGALG00000009095,ENSGALG00000000755
GO:0051879	Hsp90 protein binding	molecular_function	0.15342	1	1	160	15	15671	ENSGALG00000011870
GO:0046966	thyroid hormone receptor binding	molecular_function	0.15358	1	1	160	15	15671	ENSGALG00000016995
GO:0035637	multicellular organismal signaling	biological_process	0.15389	1	2	160	67	15671	ENSGALG00000014975,ENSGALG00000012913
GO:0043114	regulation of vascular permeability	biological_process	0.15392	1	1	160	16	15671	ENSGALG00000026306
GO:0035774	positive regulation of insulin secretion involved in cellular response to glucose stimulus	biological_process	0.154	1	1	160	16	15671	ENSGALG00000011870
GO:0098813	nuclear chromosome segregation	biological_process	0.15403	1	3	160	125	15671	ENSGALG00000014378,ENSGALG00000016997,ENSGALG00000014425
GO:0035239	tube morphogenesis	biological_process	0.15406	1	5	160	266	15671	ENSGALG00000011870,ENSGALG00000014365,ENSGALG00000013342,ENSGALG00000015708,ENSGALG00000026306
GO:0045777	positive regulation of blood pressure	biological_process	0.15411	1	1	160	17	15671	ENSGALG00000014975
GO:0009101	glycoprotein biosynthetic process	biological_process	0.15419	1	4	160	200	15671	ENSGALG00000015015,ENSGALG00000016980,ENSGALG00000016996,ENSGALG00000006594
GO:1903393	positive regulation of adherens junction organization	biological_process	0.15471	1	1	160	17	15671	ENSGALG00000014922
GO:0042516	regulation of tyrosine phosphorylation of Stat3 protein	biological_process	0.15475	1	1	160	18	15671	ENSGALG00000015708
GO:0030072	peptide hormone secretion	biological_process	0.15485	1	3	160	132	15671	ENSGALG00000011870,ENSGALG00000009875,ENSGALG00000011562
GO:0055007	cardiac muscle cell differentiation	biological_process	0.15496	1	2	160	65	15671	ENSGALG00000006074,ENSGALG00000014365
GO:0030182	neuron differentiation	biological_process	0.15515	1	11	160	728	15671	ENSGALG00000007769,ENSGALG00000015708,ENSGALG00000007332,ENSGALG00000015608,ENSGALG00000016997,ENSGALG00000017024,ENSGALG00000011562,ENSGALG00000013342,ENSGALG00000012006,ENSGALG00000011870,ENSGALG00000014365
GO:0048534	hematopoietic or lymphoid organ development	biological_process	0.15523	1	8	160	497	15671	ENSGALG00000006074,ENSGALG00000016997,ENSGALG00000007769,ENSGALG00000026306,ENSGALG00000022733,ENSGALG00000014365,ENSGALG00000011870,ENSGALG00000014127
GO:2000826	regulation of heart morphogenesis	biological_process	0.15553	1	1	160	16	15671	ENSGALG00000014365
GO:0031111	negative regulation of microtubule polymerization or depolymerization	biological_process	0.15563	1	1	160	17	15671	ENSGALG00000017025
GO:0016301	kinase activity	molecular_function	0.15606	1	11	160	722	15671	ENSGALG00000017024,ENSGALG00000015708,ENSGALG00000002583,ENSGALG00000014922,ENSGALG00000011432,ENSGALG00000017023,ENSGALG00000012662,ENSGALG00000005336,ENSGALG00000020003,ENSGALG00000016959,ENSGALG00000014127
GO:0042474	middle ear morphogenesis	biological_process	0.15607	1	1	160	18	15671	ENSGALG00000015013
GO:0010634	positive regulation of epithelial cell migration	biological_process	0.15608	1	2	160	67	15671	ENSGALG00000003750,ENSGALG00000011870
GO:0008089	anterograde axon cargo transport	biological_process	0.1561	1	1	160	17	15671	ENSGALG00000002726
GO:0043243	positive regulation of protein complex disassembly	biological_process	0.15624	1	1	160	16	15671	ENSGALG00000014957
GO:0016607	nuclear speck	cellular_component	0.15656	1	2	160	68	15671	ENSGALG00000011870,ENSGALG00000016984
GO:0001963	synaptic transmission, dopaminergic	biological_process	0.15657	1	1	160	17	15671	ENSGALG00000011562
GO:0086005	ventricular cardiac muscle cell action potential	biological_process	0.1566	1	1	160	16	15671	ENSGALG00000012913
GO:0001935	endothelial cell proliferation	biological_process	0.15662	1	2	160	69	15671	ENSGALG00000015708,ENSGALG00000008701
GO:0051223	regulation of protein transport	biological_process	0.15668	1	7	160	420	15671	ENSGALG00000002123,ENSGALG00000011870,ENSGALG00000016986,ENSGALG00000011562,ENSGALG00000007769,ENSGALG00000026849,ENSGALG00000001774
GO:0034330	cell junction organization	biological_process	0.15717	1	3	160	128	15671	ENSGALG00000014922,ENSGALG00000000379,ENSGALG00000012913
GO:0008565	protein transporter activity	molecular_function	0.15725	1	2	160	72	15671	ENSGALG00000017009,ENSGALG00000016980
GO:0060292	long term synaptic depression	biological_process	0.15739	1	1	160	15	15671	ENSGALG00000014975
GO:2000772	regulation of cellular senescence	biological_process	0.15761	1	1	160	16	15671	ENSGALG00000012662
GO:0070229	negative regulation of lymphocyte apoptotic process	biological_process	0.15765	1	1	160	17	15671	ENSGALG00000011870
GO:0009394	2'-deoxyribonucleotide metabolic process	biological_process	0.15776	1	1	160	17	15671	ENSGALG00000016994
GO:0019692	deoxyribose phosphate metabolic process	biological_process	0.15776	1	1	160	17	15671	ENSGALG00000016994
GO:0001975	response to amphetamine	biological_process	0.15823	1	1	160	16	15671	ENSGALG00000014975
GO:0014075	response to amine	biological_process	0.15823	1	1	160	16	15671	ENSGALG00000014975
GO:0042036	negative regulation of cytokine biosynthetic process	biological_process	0.15823	1	1	160	17	15671	ENSGALG00000007769
GO:0010970	microtubule-based transport	biological_process	0.1584	1	2	160	67	15671	ENSGALG00000011870,ENSGALG00000002726
GO:0043085	positive regulation of catalytic activity	biological_process	0.15846	1	10	160	656	15671	ENSGALG00000016992,ENSGALG00000015608,ENSGALG00000027269,ENSGALG00000008701,ENSGALG00000015708,ENSGALG00000015529,ENSGALG00000009095,ENSGALG00000017023,ENSGALG00000020003,ENSGALG00000014975
GO:0043267	negative regulation of potassium ion transport	biological_process	0.15849	1	1	160	17	15671	ENSGALG00000017012
GO:0022617	extracellular matrix disassembly	biological_process	0.15869	1	1	160	15	15671	ENSGALG00000016986
GO:0030544	Hsp70 protein binding	molecular_function	0.15885	1	1	160	17	15671	ENSGALG00000011562
GO:0003951	NAD+ kinase activity	molecular_function	0.15887	1	1	160	15	15671	ENSGALG00000016959
GO:1901342	regulation of vasculature development	biological_process	0.15897	1	3	160	129	15671	ENSGALG00000008701,ENSGALG00000014922,ENSGALG00000003750
GO:0090304	nucleic acid metabolic process	biological_process	0.15935	1	38	160	3105	15671	ENSGALG00000013342,ENSGALG00000015009,ENSGALG00000015015,ENSGALG00000011562,ENSGALG00000026011,ENSGALG00000014386,ENSGALG00000014954,ENSGALG00000026470,ENSGALG00000016974,ENSGALG00000011814,ENSGALG00000014365,ENSGALG00000017025,ENSGALG00000006074,ENSGALG00000015549,ENSGALG00000016947,ENSGALG00000015529,ENSGALG00000026306,ENSGALG00000014508,ENSGALG00000011870,ENSGALG00000009875,ENSGALG00000014127,…
GO:0071704	organic substance metabolic process	biological_process	0.15937	1	81	160	7150	15671	ENSGALG00000011870,ENSGALG00000009875,ENSGALG00000012662,ENSGALG00000014127,ENSGALG00000015599,ENSGALG00000017032,ENSGALG00000002377,ENSGALG00000014421,ENSGALG00000016300,ENSGALG00000007769,ENSGALG00000003750,ENSGALG00000011682,ENSGALG00000014395,ENSGALG00000015537,ENSGALG00000006334,ENSGALG00000017019,ENSGALG00000006427,ENSGALG00000016995,ENSGALG00000015013,ENSGALG00000014975,ENSGALG00000020003,…
GO:0001540	beta-amyloid binding	molecular_function	0.16012	1	1	160	17	15671	ENSGALG00000016996
GO:0098900	regulation of action potential	biological_process	0.16036	1	1	160	16	15671	ENSGALG00000012913
GO:0033081	regulation of T cell differentiation in thymus	biological_process	0.16041	1	1	160	16	15671	ENSGALG00000007769
GO:2000398	regulation of thymocyte aggregation	biological_process	0.16041	1	1	160	16	15671	ENSGALG00000007769
GO:0044260	cellular macromolecule metabolic process	biological_process	0.16059	1	63	160	5437	15671	ENSGALG00000011870,ENSGALG00000006594,ENSGALG00000012662,ENSGALG00000009875,ENSGALG00000015599,ENSGALG00000014127,ENSGALG00000017018,ENSGALG00000014421,ENSGALG00000002377,ENSGALG00000014510,ENSGALG00000017015,ENSGALG00000017011,ENSGALG00000007769,ENSGALG00000014395,ENSGALG00000014378,ENSGALG00000011682,ENSGALG00000016995,ENSGALG00000006427,ENSGALG00000017019,ENSGALG00000015013,ENSGALG00000001774,…
GO:0038127	ERBB signaling pathway	biological_process	0.16065	1	2	160	65	15671	ENSGALG00000014365,ENSGALG00000015608
GO:1900026	positive regulation of substrate adhesion-dependent cell spreading	biological_process	0.1607	1	1	160	18	15671	ENSGALG00000000379
GO:0030224	monocyte differentiation	biological_process	0.16088	1	1	160	16	15671	ENSGALG00000026306
GO:0097028	dendritic cell differentiation	biological_process	0.16108	1	1	160	17	15671	ENSGALG00000014365
GO:0004012	phospholipid-translocating ATPase activity	molecular_function	0.16116	1	1	160	15	15671	ENSGALG00000014236
GO:0031252	cell leading edge	cellular_component	0.16133	1	4	160	192	15671	ENSGALG00000016986,ENSGALG00000003750,ENSGALG00000014922,ENSGALG00000006220
GO:0032715	negative regulation of interleukin-6 production	biological_process	0.16175	1	1	160	16	15671	ENSGALG00000007769
GO:0012506	vesicle membrane	cellular_component	0.16183	1	3	160	129	15671	ENSGALG00000016996,ENSGALG00000002726,ENSGALG00000017002
GO:2001252	positive regulation of chromosome organization	biological_process	0.1621	1	2	160	65	15671	ENSGALG00000007769,ENSGALG00000016997
GO:0072080	nephron tubule development	biological_process	0.16262	1	2	160	71	15671	ENSGALG00000026306,ENSGALG00000014496
GO:0002790	peptide secretion	biological_process	0.16264	1	3	160	135	15671	ENSGALG00000011562,ENSGALG00000009875,ENSGALG00000011870
GO:2000677	regulation of transcription regulatory region DNA binding	biological_process	0.16273	1	1	160	18	15671	ENSGALG00000015013
GO:0001085	RNA polymerase II transcription factor binding	molecular_function	0.16281	1	2	160	68	15671	ENSGALG00000014365,ENSGALG00000016997
GO:0035929	steroid hormone secretion	biological_process	0.16295	1	1	160	18	15671	ENSGALG00000026011
GO:0030515	snoRNA binding	molecular_function	0.16303	1	1	160	17	15671	ENSGALG00000016972
GO:0033002	muscle cell proliferation	biological_process	0.16306	1	2	160	71	15671	ENSGALG00000014365,ENSGALG00000026306
GO:0051781	positive regulation of cell division	biological_process	0.16315	1	2	160	70	15671	ENSGALG00000016997,ENSGALG00000015013
GO:0045648	positive regulation of erythrocyte differentiation	biological_process	0.1632	1	1	160	16	15671	ENSGALG00000011870
GO:0001894	tissue homeostasis	biological_process	0.16321	1	3	160	132	15671	ENSGALG00000015015,ENSGALG00000014496,ENSGALG00000014485
GO:0017046	peptide hormone binding	molecular_function	0.16353	1	1	160	16	15671	ENSGALG00000026011
GO:1902186	regulation of viral release from host cell	biological_process	0.16357	1	1	160	17	15671	ENSGALG00000017011
GO:0048699	generation of neurons	biological_process	0.16366	1	12	160	819	15671	ENSGALG00000007769,ENSGALG00000017024,ENSGALG00000015608,ENSGALG00000016997,ENSGALG00000007332,ENSGALG00000015708,ENSGALG00000011562,ENSGALG00000009875,ENSGALG00000011870,ENSGALG00000012006,ENSGALG00000014365,ENSGALG00000013342
GO:0031398	positive regulation of protein ubiquitination	biological_process	0.16393	1	2	160	68	15671	ENSGALG00000015708,ENSGALG00000011562
GO:0045616	regulation of keratinocyte differentiation	biological_process	0.16396	1	1	160	17	15671	ENSGALG00000014922
GO:0030947	regulation of vascular endothelial growth factor receptor signaling pathway	biological_process	0.1645	1	1	160	17	15671	ENSGALG00000011870
GO:0042503	tyrosine phosphorylation of Stat3 protein	biological_process	0.1646	1	1	160	19	15671	ENSGALG00000015708
GO:0030823	regulation of cGMP metabolic process	biological_process	0.16501	1	1	160	17	15671	ENSGALG00000027269
GO:0009636	response to toxic substance	biological_process	0.16502	1	2	160	70	15671	ENSGALG00000018557,ENSGALG00000011562
GO:0070849	response to epidermal growth factor	biological_process	0.16542	1	1	160	16	15671	ENSGALG00000003750
GO:0015872	dopamine transport	biological_process	0.16543	1	1	160	17	15671	ENSGALG00000011562
GO:0030261	chromosome condensation	biological_process	0.16584	1	1	160	17	15671	ENSGALG00000014425
GO:0046907	intracellular transport	biological_process	0.16589	1	15	160	1087	15671	ENSGALG00000015012,ENSGALG00000022733,ENSGALG00000002123,ENSGALG00000011870,ENSGALG00000017021,ENSGALG00000015546,ENSGALG00000017009,ENSGALG00000002726,ENSGALG00000016986,ENSGALG00000016992,ENSGALG00000016980,ENSGALG00000014931,ENSGALG00000026849,ENSGALG00000003750,ENSGALG00000016979
GO:0044257	cellular protein catabolic process	biological_process	0.16591	1	7	160	422	15671	ENSGALG00000016997,ENSGALG00000014290,ENSGALG00000014510,ENSGALG00000011562,ENSGALG00000017011,ENSGALG00000014378,ENSGALG00000026849
GO:0016023	cytoplasmic membrane-bounded vesicle	cellular_component	0.16617	1	7	160	425	15671	ENSGALG00000017021,ENSGALG00000017002,ENSGALG00000002726,ENSGALG00000016981,ENSGALG00000017000,ENSGALG00000015708,ENSGALG00000016996
GO:0048585	negative regulation of response to stimulus	biological_process	0.1663	1	12	160	825	15671	ENSGALG00000009929,ENSGALG00000014514,ENSGALG00000015708,ENSGALG00000008701,ENSGALG00000016997,ENSGALG00000016947,ENSGALG00000026306,ENSGALG00000015529,ENSGALG00000007769,ENSGALG00000011870,ENSGALG00000011562,ENSGALG00000015626
GO:0005730	nucleolus	cellular_component	0.16652	1	8	160	517	15671	ENSGALG00000014115,ENSGALG00000012662,ENSGALG00000011870,ENSGALG00000014365,ENSGALG00000015626,ENSGALG00000006672,ENSGALG00000015000,ENSGALG00000016972
GO:0030705	cytoskeleton-dependent intracellular transport	biological_process	0.16661	1	2	160	69	15671	ENSGALG00000002726,ENSGALG00000011870
GO:0060914	heart formation	biological_process	0.16704	1	1	160	17	15671	ENSGALG00000014365
GO:0045197	establishment or maintenance of epithelial cell apical/basal polarity	biological_process	0.16734	1	1	160	17	15671	ENSGALG00000007332
GO:0000422	mitophagy	biological_process	0.16736	1	3	160	135	15671	ENSGALG00000014505,ENSGALG00000011562,ENSGALG00000011870
GO:0061726	mitochondrion disassembly	biological_process	0.16736	1	3	160	135	15671	ENSGALG00000011562,ENSGALG00000014505,ENSGALG00000011870
GO:0002052	positive regulation of neuroblast proliferation	biological_process	0.1674	1	1	160	16	15671	ENSGALG00000011870
GO:0045005	DNA-dependent DNA replication maintenance of fidelity	biological_process	0.16744	1	1	160	16	15671	ENSGALG00000026470
GO:0000303	response to superoxide	biological_process	0.1676	1	1	160	18	15671	ENSGALG00000018557
GO:0000305	response to oxygen radical	biological_process	0.1676	1	1	160	18	15671	ENSGALG00000018557
GO:0045071	negative regulation of viral genome replication	biological_process	0.16771	1	1	160	18	15671	ENSGALG00000011562
GO:0097484	dendrite extension	biological_process	0.16777	1	1	160	17	15671	ENSGALG00000011562
GO:0051646	mitochondrion localization	biological_process	0.16792	1	1	160	16	15671	ENSGALG00000002726
GO:1901990	regulation of mitotic cell cycle phase transition	biological_process	0.16816	1	3	160	132	15671	ENSGALG00000014378,ENSGALG00000017015,ENSGALG00000016997
GO:0010762	regulation of fibroblast migration	biological_process	0.16818	1	1	160	18	15671	ENSGALG00000000379
GO:0002089	lens morphogenesis in camera-type eye	biological_process	0.16825	1	1	160	17	15671	ENSGALG00000015708
GO:2000516	positive regulation of CD4-positive, alpha-beta T cell activation	biological_process	0.1683	1	1	160	17	15671	ENSGALG00000007769
GO:0010811	positive regulation of cell-substrate adhesion	biological_process	0.16838	1	2	160	71	15671	ENSGALG00000000379,ENSGALG00000014922
GO:1901890	positive regulation of cell junction assembly	biological_process	0.16843	1	1	160	19	15671	ENSGALG00000014922
GO:0010002	cardioblast differentiation	biological_process	0.16847	1	1	160	17	15671	ENSGALG00000014365
GO:0050832	defense response to fungus	biological_process	0.16893	1	1	160	20	15671	ENSGALG00000002583
GO:0003723	RNA binding	molecular_function	0.16903	1	15	160	1113	15671	ENSGALG00000015000,ENSGALG00000016972,ENSGALG00000014395,ENSGALG00000006672,ENSGALG00000011682,ENSGALG00000015528,ENSGALG00000002377,ENSGALG00000014386,ENSGALG00000011293,ENSGALG00000016984,ENSGALG00000017002,ENSGALG00000014516,ENSGALG00000000980,ENSGALG00000006427,ENSGALG00000011878
GO:0050660	flavin adenine dinucleotide binding	molecular_function	0.16917	1	2	160	66	15671	ENSGALG00000008701,ENSGALG00000015591
GO:0007617	mating behavior	biological_process	0.16941	1	1	160	18	15671	ENSGALG00000014975
GO:0043436	oxoacid metabolic process	biological_process	0.16949	1	9	160	579	15671	ENSGALG00000002377,ENSGALG00000016992,ENSGALG00000014386,ENSGALG00000006236,ENSGALG00000015015,ENSGALG00000011870,ENSGALG00000015591,ENSGALG00000006427,ENSGALG00000017032
GO:0034109	homotypic cell-cell adhesion	biological_process	0.16977	1	5	160	283	15671	ENSGALG00000016986,ENSGALG00000000379,ENSGALG00000012913,ENSGALG00000007769,ENSGALG00000014127
GO:0060348	bone development	biological_process	0.17012	1	3	160	136	15671	ENSGALG00000015708,ENSGALG00000015037,ENSGALG00000015013
GO:0009205	purine ribonucleoside triphosphate metabolic process	biological_process	0.17032	1	3	160	149	15671	ENSGALG00000011870,ENSGALG00000002377,ENSGALG00000016992
GO:1901985	positive regulation of protein acetylation	biological_process	0.17081	1	1	160	18	15671	ENSGALG00000007769
GO:0033687	osteoblast proliferation	biological_process	0.1718	1	1	160	18	15671	ENSGALG00000000379
GO:0061384	heart trabecula morphogenesis	biological_process	0.17262	1	1	160	18	15671	ENSGALG00000014365
GO:0033057	multicellular organismal reproductive behavior	biological_process	0.17275	1	1	160	18	15671	ENSGALG00000014975
GO:0030325	adrenal gland development	biological_process	0.1728	1	1	160	19	15671	ENSGALG00000009875
GO:0002696	positive regulation of leukocyte activation	biological_process	0.17287	1	3	160	140	15671	ENSGALG00000014509,ENSGALG00000007769,ENSGALG00000014508
GO:0005840	ribosome	cellular_component	0.17299	1	3	160	178	15671	ENSGALG00000006672,ENSGALG00000011293,ENSGALG00000016972
GO:2000401	regulation of lymphocyte migration	biological_process	0.17301	1	1	160	19	15671	ENSGALG00000000379
GO:0002521	leukocyte differentiation	biological_process	0.1733	1	5	160	283	15671	ENSGALG00000026306,ENSGALG00000014127,ENSGALG00000007769,ENSGALG00000016997,ENSGALG00000014365
GO:0042430	indole-containing compound metabolic process	biological_process	0.17362	1	1	160	18	15671	ENSGALG00000006236
GO:0010950	positive regulation of endopeptidase activity	biological_process	0.17367	1	2	160	74	15671	ENSGALG00000017023,ENSGALG00000008701
GO:0044710	single-organism metabolic process	biological_process	0.17404	1	42	160	3496	15671	ENSGALG00000015529,ENSGALG00000009095,ENSGALG00000014505,ENSGALG00000015608,ENSGALG00000016980,ENSGALG00000008701,ENSGALG00000002583,ENSGALG00000017006,ENSGALG00000026470,ENSGALG00000006236,ENSGALG00000016992,ENSGALG00000014386,ENSGALG00000026011,ENSGALG00000011562,ENSGALG00000015015,ENSGALG00000015591,ENSGALG00000016997,ENSGALG00000027269,ENSGALG00000015708,ENSGALG00000003570,ENSGALG00000018557,…
GO:0002437	inflammatory response to antigenic stimulus	biological_process	0.17424	1	1	160	20	15671	ENSGALG00000014365
GO:0046474	glycerophospholipid biosynthetic process	biological_process	0.17444	1	2	160	70	15671	ENSGALG00000002583,ENSGALG00000016992
GO:0046890	regulation of lipid biosynthetic process	biological_process	0.17461	1	2	160	69	15671	ENSGALG00000016992,ENSGALG00000009095
GO:0050673	epithelial cell proliferation	biological_process	0.17548	1	4	160	211	15671	ENSGALG00000016997,ENSGALG00000015708,ENSGALG00000008701,ENSGALG00000002298
GO:0001667	ameboidal-type cell migration	biological_process	0.17653	1	4	160	208	15671	ENSGALG00000003750,ENSGALG00000011870,ENSGALG00000000379,ENSGALG00000013342
GO:0043624	cellular protein complex disassembly	biological_process	0.1766	1	2	160	72	15671	ENSGALG00000014957,ENSGALG00000017025
GO:0070461	SAGA-type complex	cellular_component	0.17672	1	1	160	19	15671	ENSGALG00000015547
GO:0051494	negative regulation of cytoskeleton organization	biological_process	0.17699	1	2	160	74	15671	ENSGALG00000017025,ENSGALG00000011562
GO:0086065	cell communication involved in cardiac conduction	biological_process	0.1772	1	1	160	18	15671	ENSGALG00000012913
GO:0038084	vascular endothelial growth factor signaling pathway	biological_process	0.17779	1	1	160	18	15671	ENSGALG00000008701
GO:0030176	integral component of endoplasmic reticulum membrane	cellular_component	0.17821	1	2	160	73	15671	ENSGALG00000015529,ENSGALG00000000755
GO:0045444	fat cell differentiation	biological_process	0.1786	1	3	160	138	15671	ENSGALG00000017019,ENSGALG00000016992,ENSGALG00000006236
GO:0046983	protein dimerization activity	molecular_function	0.17897	1	10	160	704	15671	ENSGALG00000008701,ENSGALG00000006074,ENSGALG00000015549,ENSGALG00000003570,ENSGALG00000015608,ENSGALG00000007769,ENSGALG00000005716,ENSGALG00000011870,ENSGALG00000006427,ENSGALG00000016685
GO:0007517	muscle organ development	biological_process	0.17911	1	4	160	214	15671	ENSGALG00000015013,ENSGALG00000012913,ENSGALG00000016997,ENSGALG00000014365
GO:0061326	renal tubule development	biological_process	0.17915	1	2	160	75	15671	ENSGALG00000014496,ENSGALG00000026306
GO:0006816	calcium ion transport	biological_process	0.17968	1	4	160	207	15671	ENSGALG00000016992,ENSGALG00000017044,ENSGALG00000003750,ENSGALG00000015529
GO:0043370	regulation of CD4-positive, alpha-beta T cell differentiation	biological_process	0.18008	1	1	160	18	15671	ENSGALG00000007769
GO:0007520	myoblast fusion	biological_process	0.18034	1	1	160	18	15671	ENSGALG00000001774
GO:0046631	alpha-beta T cell activation	biological_process	0.18073	1	2	160	74	15671	ENSGALG00000007769,ENSGALG00000014127
GO:0031988	membrane-bounded vesicle	cellular_component	0.18106	1	26	160	2098	15671	ENSGALG00000014236,ENSGALG00000027269,ENSGALG00000015708,ENSGALG00000003570,ENSGALG00000017026,ENSGALG00000016981,ENSGALG00000016985,ENSGALG00000014508,ENSGALG00000014509,ENSGALG00000015537,ENSGALG00000014290,ENSGALG00000006334,ENSGALG00000016991,ENSGALG00000002726,ENSGALG00000017000,ENSGALG00000018557,ENSGALG00000017021,ENSGALG00000002377,ENSGALG00000016986,ENSGALG00000017005,ENSGALG00000011432,…
GO:0016591	DNA-directed RNA polymerase II, holoenzyme	cellular_component	0.18121	1	2	160	74	15671	ENSGALG00000016974,ENSGALG00000017018
GO:0032653	regulation of interleukin-10 production	biological_process	0.18139	1	1	160	19	15671	ENSGALG00000007769
GO:0098602	single organism cell adhesion	biological_process	0.18139	1	7	160	443	15671	ENSGALG00000016986,ENSGALG00000012913,ENSGALG00000000379,ENSGALG00000017002,ENSGALG00000014922,ENSGALG00000007769,ENSGALG00000014127
GO:2001234	negative regulation of apoptotic signaling pathway	biological_process	0.18146	1	3	160	140	15671	ENSGALG00000011870,ENSGALG00000011562,ENSGALG00000015529
GO:0010605	negative regulation of macromolecule metabolic process	biological_process	0.1816	1	18	160	1354	15671	ENSGALG00000014365,ENSGALG00000015013,ENSGALG00000006074,ENSGALG00000015708,ENSGALG00000008701,ENSGALG00000016997,ENSGALG00000014922,ENSGALG00000026306,ENSGALG00000015529,ENSGALG00000014508,ENSGALG00000016996,ENSGALG00000014516,ENSGALG00000011562,ENSGALG00000017015,ENSGALG00000002377,ENSGALG00000011814,ENSGALG00000007769,ENSGALG00000017011
GO:0086091	regulation of heart rate by cardiac conduction	biological_process	0.18166	1	1	160	20	15671	ENSGALG00000012913
GO:0006812	cation transport	biological_process	0.18181	1	11	160	773	15671	ENSGALG00000017012,ENSGALG00000015529,ENSGALG00000017044,ENSGALG00000003750,ENSGALG00000016992,ENSGALG00000014236,ENSGALG00000017021,ENSGALG00000006220,ENSGALG00000011562,ENSGALG00000006172,ENSGALG00000014372
GO:0045581	negative regulation of T cell differentiation	biological_process	0.1819	1	1	160	20	15671	ENSGALG00000007769
GO:0070232	regulation of T cell apoptotic process	biological_process	0.18204	1	1	160	21	15671	ENSGALG00000011870
GO:0032720	negative regulation of tumor necrosis factor production	biological_process	0.18308	1	1	160	21	15671	ENSGALG00000007769
GO:0001046	core promoter sequence-specific DNA binding	molecular_function	0.18355	1	2	160	73	15671	ENSGALG00000013342,ENSGALG00000014365
GO:0006879	cellular iron ion homeostasis	biological_process	0.18365	1	1	160	19	15671	ENSGALG00000011870
GO:0035257	nuclear hormone receptor binding	molecular_function	0.18382	1	2	160	71	15671	ENSGALG00000016995,ENSGALG00000011870
GO:0007178	transmembrane receptor protein serine/threonine kinase signaling pathway	biological_process	0.18384	1	4	160	211	15671	ENSGALG00000015013,ENSGALG00000001774,ENSGALG00000014365,ENSGALG00000009929
GO:0004435	phosphatidylinositol phospholipase C activity	molecular_function	0.18406	1	1	160	18	15671	ENSGALG00000003750
GO:0004629	phospholipase C activity	molecular_function	0.18406	1	1	160	18	15671	ENSGALG00000003750
GO:1902105	regulation of leukocyte differentiation	biological_process	0.18439	1	3	160	141	15671	ENSGALG00000007769,ENSGALG00000026306,ENSGALG00000016997
GO:0055025	positive regulation of cardiac muscle tissue development	biological_process	0.18464	1	1	160	19	15671	ENSGALG00000014365
GO:1903900	regulation of viral life cycle	biological_process	0.18465	1	2	160	76	15671	ENSGALG00000011562,ENSGALG00000017011
GO:0043565	sequence-specific DNA binding	molecular_function	0.18488	1	10	160	704	15671	ENSGALG00000006074,ENSGALG00000016947,ENSGALG00000007769,ENSGALG00000013342,ENSGALG00000011870,ENSGALG00000014365,ENSGALG00000015009,ENSGALG00000014127,ENSGALG00000015599,ENSGALG00000015013
GO:0031668	cellular response to extracellular stimulus	biological_process	0.18543	1	5	160	287	15671	ENSGALG00000011870,ENSGALG00000015546,ENSGALG00000014505,ENSGALG00000011562,ENSGALG00000017011
GO:0034976	response to endoplasmic reticulum stress	biological_process	0.18587	1	3	160	139	15671	ENSGALG00000011562,ENSGALG00000017011,ENSGALG00000015529
GO:0009199	ribonucleoside triphosphate metabolic process	biological_process	0.18632	1	3	160	155	15671	ENSGALG00000016992,ENSGALG00000011870,ENSGALG00000002377
GO:0048468	cell development	biological_process	0.18639	1	17	160	1269	15671	ENSGALG00000007769,ENSGALG00000017024,ENSGALG00000011562,ENSGALG00000017002,ENSGALG00000011870,ENSGALG00000014957,ENSGALG00000013342,ENSGALG00000009875,ENSGALG00000014922,ENSGALG00000015608,ENSGALG00000016997,ENSGALG00000007332,ENSGALG00000006074,ENSGALG00000015708,ENSGALG00000015013,ENSGALG00000014365,ENSGALG00000000379
GO:0044463	cell projection part	cellular_component	0.1866	1	7	160	426	15671	ENSGALG00000014514,ENSGALG00000014290,ENSGALG00000016992,ENSGALG00000015037,ENSGALG00000006220,ENSGALG00000014975,ENSGALG00000014496
GO:0098805	whole membrane	cellular_component	0.1867	1	12	160	835	15671	ENSGALG00000006220,ENSGALG00000017021,ENSGALG00000014975,ENSGALG00000016996,ENSGALG00000000379,ENSGALG00000014372,ENSGALG00000014496,ENSGALG00000005716,ENSGALG00000017044,ENSGALG00000017026,ENSGALG00000007332,ENSGALG00000015010
GO:0050867	positive regulation of cell activation	biological_process	0.18672	1	3	160	145	15671	ENSGALG00000014509,ENSGALG00000014508,ENSGALG00000007769
GO:0030225	macrophage differentiation	biological_process	0.1869	1	1	160	21	15671	ENSGALG00000016997
GO:0009167	purine ribonucleoside monophosphate metabolic process	biological_process	0.18711	1	3	160	153	15671	ENSGALG00000011870,ENSGALG00000002377,ENSGALG00000016992
GO:0002712	regulation of B cell mediated immunity	biological_process	0.1872	1	1	160	21	15671	ENSGALG00000007769
GO:0002889	regulation of immunoglobulin mediated immune response	biological_process	0.1872	1	1	160	21	15671	ENSGALG00000007769
GO:0030036	actin cytoskeleton organization	biological_process	0.18748	1	6	160	361	15671	ENSGALG00000014922,ENSGALG00000011562,ENSGALG00000011432,ENSGALG00000016986,ENSGALG00000014957,ENSGALG00000000379
GO:0016773	phosphotransferase activity, alcohol group as acceptor	molecular_function	0.18752	1	10	160	663	15671	ENSGALG00000002583,ENSGALG00000015708,ENSGALG00000017024,ENSGALG00000017023,ENSGALG00000011432,ENSGALG00000014922,ENSGALG00000012662,ENSGALG00000016959,ENSGALG00000014127,ENSGALG00000020003
GO:0060043	regulation of cardiac muscle cell proliferation	biological_process	0.1879	1	1	160	20	15671	ENSGALG00000014365
GO:0043901	negative regulation of multi-organism process	biological_process	0.18851	1	2	160	77	15671	ENSGALG00000011562,ENSGALG00000017011
GO:0031146	SCF-dependent proteasomal ubiquitin-dependent protein catabolic process	biological_process	0.18877	1	1	160	19	15671	ENSGALG00000014510
GO:0008305	integrin complex	cellular_component	0.18893	1	1	160	18	15671	ENSGALG00000000379
GO:0098636	protein complex involved in cell adhesion	cellular_component	0.18893	1	1	160	18	15671	ENSGALG00000000379
GO:0016814	hydrolase activity, acting on carbon-nitrogen (but not peptide) bonds, in cyclic amidines	molecular_function	0.18904	1	1	160	21	15671	ENSGALG00000003570
GO:0007588	excretion	biological_process	0.18917	1	1	160	20	15671	ENSGALG00000027269
GO:0008045	motor neuron axon guidance	biological_process	0.18934	1	1	160	20	15671	ENSGALG00000007769
GO:0042982	amyloid precursor protein metabolic process	biological_process	0.18943	1	1	160	19	15671	ENSGALG00000016996
GO:0010575	positive regulation of vascular endothelial growth factor production	biological_process	0.18945	1	1	160	19	15671	ENSGALG00000011870
GO:0010453	regulation of cell fate commitment	biological_process	0.18958	1	1	160	19	15671	ENSGALG00000014365
GO:0042805	actinin binding	molecular_function	0.18983	1	1	160	19	15671	ENSGALG00000014496
GO:0008026	ATP-dependent helicase activity	molecular_function	0.19007	1	2	160	70	15671	ENSGALG00000016974,ENSGALG00000014395
GO:0070035	purine NTP-dependent helicase activity	molecular_function	0.19007	1	2	160	70	15671	ENSGALG00000016974,ENSGALG00000014395
GO:0045332	phospholipid translocation	biological_process	0.19015	1	1	160	18	15671	ENSGALG00000014236
GO:0032007	negative regulation of TOR signaling	biological_process	0.19046	1	1	160	19	15671	ENSGALG00000011870
GO:0032182	ubiquitin-like protein binding	molecular_function	0.1907	1	2	160	73	15671	ENSGALG00000017026,ENSGALG00000011562
GO:0010524	positive regulation of calcium ion transport into cytosol	biological_process	0.19124	1	1	160	20	15671	ENSGALG00000003750
GO:0010952	positive regulation of peptidase activity	biological_process	0.19132	1	2	160	79	15671	ENSGALG00000008701,ENSGALG00000017023
GO:0009126	purine nucleoside monophosphate metabolic process	biological_process	0.19175	1	3	160	155	15671	ENSGALG00000011870,ENSGALG00000002377,ENSGALG00000016992
GO:1903556	negative regulation of tumor necrosis factor superfamily cytokine production	biological_process	0.19185	1	1	160	22	15671	ENSGALG00000007769
GO:0060306	regulation of membrane repolarization	biological_process	0.19217	1	1	160	22	15671	ENSGALG00000014957
GO:0016043	cellular component organization	biological_process	0.19232	1	43	160	3571	15671	ENSGALG00000014957,ENSGALG00000011870,ENSGALG00000016959,ENSGALG00000006220,ENSGALG00000015546,ENSGALG00000002377,ENSGALG00000014515,ENSGALG00000007769,ENSGALG00000017012,ENSGALG00000014378,ENSGALG00000014425,ENSGALG00000014115,ENSGALG00000015012,ENSGALG00000015013,ENSGALG00000015708,ENSGALG00000007332,ENSGALG00000016997,ENSGALG00000014236,ENSGALG00000009929,ENSGALG00000016972,ENSGALG00000014922,…
GO:0014003	oligodendrocyte development	biological_process	0.19263	1	1	160	20	15671	ENSGALG00000015708
GO:0001103	RNA polymerase II repressing transcription factor binding	molecular_function	0.19284	1	1	160	20	15671	ENSGALG00000014365
GO:0060487	lung epithelial cell differentiation	biological_process	0.19359	1	1	160	22	15671	ENSGALG00000014365
GO:0050796	regulation of insulin secretion	biological_process	0.19373	1	2	160	78	15671	ENSGALG00000011562,ENSGALG00000011870
GO:0061036	positive regulation of cartilage development	biological_process	0.19376	1	1	160	20	15671	ENSGALG00000006074
GO:0032259	methylation	biological_process	0.19377	1	4	160	213	15671	ENSGALG00000011814,ENSGALG00000016685,ENSGALG00000017006,ENSGALG00000015594
GO:0002520	immune system development	biological_process	0.19378	1	8	160	527	15671	ENSGALG00000016997,ENSGALG00000006074,ENSGALG00000026306,ENSGALG00000007769,ENSGALG00000014365,ENSGALG00000011870,ENSGALG00000022733,ENSGALG00000014127
GO:0050856	regulation of T cell receptor signaling pathway	biological_process	0.19511	1	1	160	20	15671	ENSGALG00000016947
GO:0072009	nephron epithelium development	biological_process	0.19524	1	2	160	80	15671	ENSGALG00000014496,ENSGALG00000026306
GO:0031526	brush border membrane	cellular_component	0.19535	1	1	160	19	15671	ENSGALG00000014975
GO:0046676	negative regulation of insulin secretion	biological_process	0.19579	1	1	160	21	15671	ENSGALG00000011562
GO:0090278	negative regulation of peptide hormone secretion	biological_process	0.19579	1	1	160	21	15671	ENSGALG00000011562
GO:0010574	regulation of vascular endothelial growth factor production	biological_process	0.19637	1	1	160	20	15671	ENSGALG00000011870
GO:0086002	cardiac muscle cell action potential involved in contraction	biological_process	0.19659	1	1	160	21	15671	ENSGALG00000012913
GO:0072091	regulation of stem cell proliferation	biological_process	0.19664	1	2	160	76	15671	ENSGALG00000026306,ENSGALG00000011870
GO:0004004	ATP-dependent RNA helicase activity	molecular_function	0.19667	1	1	160	19	15671	ENSGALG00000014395
GO:0008186	RNA-dependent ATPase activity	molecular_function	0.19667	1	1	160	19	15671	ENSGALG00000014395
GO:2000785	regulation of autophagosome assembly	biological_process	0.19671	1	1	160	20	15671	ENSGALG00000015546
GO:0000313	organellar ribosome	cellular_component	0.19741	1	1	160	27	15671	ENSGALG00000011293
GO:0005761	mitochondrial ribosome	cellular_component	0.19741	1	1	160	27	15671	ENSGALG00000011293
GO:0045880	positive regulation of smoothened signaling pathway	biological_process	0.19777	1	1	160	20	15671	ENSGALG00000015037
GO:0090199	regulation of release of cytochrome c from mitochondria	biological_process	0.19791	1	1	160	24	15671	ENSGALG00000011562
GO:0007205	protein kinase C-activating G-protein coupled receptor signaling pathway	biological_process	0.19797	1	1	160	20	15671	ENSGALG00000016959
GO:0030276	clathrin binding	molecular_function	0.19808	1	1	160	20	15671	ENSGALG00000015010
GO:0010559	regulation of glycoprotein biosynthetic process	biological_process	0.19871	1	1	160	21	15671	ENSGALG00000016996
GO:0071840	cellular component organization or biogenesis	biological_process	0.19872	1	44	160	3677	15671	ENSGALG00000014957,ENSGALG00000011870,ENSGALG00000016959,ENSGALG00000006220,ENSGALG00000015546,ENSGALG00000002377,ENSGALG00000014515,ENSGALG00000007769,ENSGALG00000017012,ENSGALG00000014378,ENSGALG00000014425,ENSGALG00000015012,ENSGALG00000014115,ENSGALG00000015013,ENSGALG00000015708,ENSGALG00000007332,ENSGALG00000016997,ENSGALG00000014236,ENSGALG00000009929,ENSGALG00000016972,ENSGALG00000014485,…
GO:0016790	thiolester hydrolase activity	molecular_function	0.19891	1	1	160	21	15671	ENSGALG00000016991
GO:0060571	morphogenesis of an epithelial fold	biological_process	0.19893	1	1	160	22	15671	ENSGALG00000011870
GO:0016073	snRNA metabolic process	biological_process	0.19917	1	1	160	20	15671	ENSGALG00000017018
GO:0090342	regulation of cell aging	biological_process	0.19935	1	1	160	21	15671	ENSGALG00000012662
GO:0031399	regulation of protein modification process	biological_process	0.19958	1	14	160	1029	15671	ENSGALG00000020003,ENSGALG00000011562,ENSGALG00000017019,ENSGALG00000012662,ENSGALG00000014290,ENSGALG00000000379,ENSGALG00000014922,ENSGALG00000007769,ENSGALG00000017024,ENSGALG00000016992,ENSGALG00000015708,ENSGALG00000008701,ENSGALG00000016997,ENSGALG00000015608
GO:0034204	lipid translocation	biological_process	0.19959	1	1	160	19	15671	ENSGALG00000014236
GO:0046651	lymphocyte proliferation	biological_process	0.19969	1	3	160	155	15671	ENSGALG00000007769,ENSGALG00000014508,ENSGALG00000014509
GO:1903008	organelle disassembly	biological_process	0.19974	1	3	160	147	15671	ENSGALG00000014505,ENSGALG00000011562,ENSGALG00000011870
GO:1902582	single-organism intracellular transport	biological_process	0.19988	1	12	160	861	15671	ENSGALG00000017021,ENSGALG00000015546,ENSGALG00000017009,ENSGALG00000002726,ENSGALG00000015012,ENSGALG00000011870,ENSGALG00000002123,ENSGALG00000026849,ENSGALG00000003750,ENSGALG00000016979,ENSGALG00000016992,ENSGALG00000016980
GO:0035162	embryonic hemopoiesis	biological_process	0.2	1	1	160	20	15671	ENSGALG00000011870
GO:0005080	protein kinase C binding	molecular_function	0.20011	1	1	160	21	15671	ENSGALG00000012913
GO:0051258	protein polymerization	biological_process	0.20029	1	3	160	150	15671	ENSGALG00000011562,ENSGALG00000014115,ENSGALG00000014290
GO:0032613	interleukin-10 production	biological_process	0.20035	1	1	160	21	15671	ENSGALG00000007769
GO:0032845	negative regulation of homeostatic process	biological_process	0.20076	1	2	160	80	15671	ENSGALG00000003750,ENSGALG00000016992
GO:0000737	DNA catabolic process, endonucleolytic	biological_process	0.20086	1	1	160	25	15671	ENSGALG00000009875
GO:0051234	establishment of localization	biological_process	0.20106	1	38	160	3182	15671	ENSGALG00000015012,ENSGALG00000017009,ENSGALG00000001774,ENSGALG00000002726,ENSGALG00000006172,ENSGALG00000027269,ENSGALG00000014236,ENSGALG00000016997,ENSGALG00000014922,ENSGALG00000017044,ENSGALG00000009875,ENSGALG00000014957,ENSGALG00000014372,ENSGALG00000011870,ENSGALG00000006220,ENSGALG00000017032,ENSGALG00000015546,ENSGALG00000016300,ENSGALG00000014971,ENSGALG00000017012,ENSGALG00000007769,…
GO:0019933	cAMP-mediated signaling	biological_process	0.20124	1	1	160	21	15671	ENSGALG00000009095
GO:1903322	positive regulation of protein modification by small protein conjugation or removal	biological_process	0.20142	1	2	160	77	15671	ENSGALG00000015708,ENSGALG00000011562
GO:0006626	protein targeting to mitochondrion	biological_process	0.20149	1	2	160	78	15671	ENSGALG00000026849,ENSGALG00000002123
GO:1901987	regulation of cell cycle phase transition	biological_process	0.20205	1	3	160	145	15671	ENSGALG00000014378,ENSGALG00000017015,ENSGALG00000016997
GO:0044446	intracellular organelle part	cellular_component	0.20244	1	49	160	4241	15671	ENSGALG00000016974,ENSGALG00000026470,ENSGALG00000011432,ENSGALG00000007138,ENSGALG00000016979,ENSGALG00000016986,ENSGALG00000028872,ENSGALG00000016996,ENSGALG00000015529,ENSGALG00000016980,ENSGALG00000015549,ENSGALG00000016947,ENSGALG00000015010,ENSGALG00000012913,ENSGALG00000015547,ENSGALG00000017025,ENSGALG00000017021,ENSGALG00000011293,ENSGALG00000015626,ENSGALG00000014365,ENSGALG00000012006,…
GO:0032943	mononuclear cell proliferation	biological_process	0.20247	1	3	160	156	15671	ENSGALG00000014509,ENSGALG00000007769,ENSGALG00000014508
GO:0005829	cytosol	cellular_component	0.20263	1	9	160	638	15671	ENSGALG00000008701,ENSGALG00000002377,ENSGALG00000016986,ENSGALG00000016972,ENSGALG00000026306,ENSGALG00000006672,ENSGALG00000006427,ENSGALG00000011562,ENSGALG00000017002
GO:0004181	metallocarboxypeptidase activity	molecular_function	0.20272	1	1	160	21	15671	ENSGALG00000016985
GO:0002285	lymphocyte activation involved in immune response	biological_process	0.20294	1	2	160	82	15671	ENSGALG00000007769,ENSGALG00000016986
GO:0060479	lung cell differentiation	biological_process	0.20299	1	1	160	23	15671	ENSGALG00000014365
GO:0048471	perinuclear region of cytoplasm	cellular_component	0.20301	1	5	160	289	15671	ENSGALG00000014510,ENSGALG00000015708,ENSGALG00000017021,ENSGALG00000017011,ENSGALG00000011562
GO:0002792	negative regulation of peptide secretion	biological_process	0.20316	1	1	160	22	15671	ENSGALG00000011562
GO:1900543	negative regulation of purine nucleotide metabolic process	biological_process	0.20321	1	1	160	22	15671	ENSGALG00000026011
GO:0019076	viral release from host cell	biological_process	0.20321	1	1	160	22	15671	ENSGALG00000017011
GO:0007548	sex differentiation	biological_process	0.20337	1	3	160	149	15671	ENSGALG00000009875,ENSGALG00000009095,ENSGALG00000017002
GO:0071346	cellular response to interferon-gamma	biological_process	0.20375	1	1	160	22	15671	ENSGALG00000014127
GO:0009262	deoxyribonucleotide metabolic process	biological_process	0.20389	1	1	160	22	15671	ENSGALG00000016994
GO:0060384	innervation	biological_process	0.20401	1	1	160	20	15671	ENSGALG00000015708
GO:0006984	ER-nucleus signaling pathway	biological_process	0.20418	1	1	160	21	15671	ENSGALG00000015529
GO:0055021	regulation of cardiac muscle tissue growth	biological_process	0.20438	1	1	160	22	15671	ENSGALG00000014365
GO:0007019	microtubule depolymerization	biological_process	0.20453	1	1	160	22	15671	ENSGALG00000017025
GO:0003008	system process	biological_process	0.20455	1	12	160	884	15671	ENSGALG00000011870,ENSGALG00000014975,ENSGALG00000026011,ENSGALG00000011562,ENSGALG00000016992,ENSGALG00000027269,ENSGALG00000015528,ENSGALG00000015608,ENSGALG00000012913,ENSGALG00000014236,ENSGALG00000015529,ENSGALG00000026306
GO:0030177	positive regulation of Wnt signaling pathway	biological_process	0.20479	1	2	160	78	15671	ENSGALG00000014365,ENSGALG00000015708
GO:0004674	protein serine/threonine kinase activity	molecular_function	0.205	1	6	160	357	15671	ENSGALG00000012662,ENSGALG00000017024,ENSGALG00000011432,ENSGALG00000017023,ENSGALG00000014922,ENSGALG00000020003
GO:1902692	regulation of neuroblast proliferation	biological_process	0.20505	1	1	160	21	15671	ENSGALG00000011870
GO:0002062	chondrocyte differentiation	biological_process	0.20547	1	2	160	80	15671	ENSGALG00000006074,ENSGALG00000015015
GO:0031227	intrinsic component of endoplasmic reticulum membrane	cellular_component	0.20595	1	2	160	80	15671	ENSGALG00000015529,ENSGALG00000000755
GO:0044060	regulation of endocrine process	biological_process	0.2061	1	1	160	23	15671	ENSGALG00000026011
GO:0070201	regulation of establishment of protein localization	biological_process	0.20632	1	7	160	455	15671	ENSGALG00000002123,ENSGALG00000011870,ENSGALG00000016986,ENSGALG00000011562,ENSGALG00000007769,ENSGALG00000026849,ENSGALG00000001774
GO:0031902	late endosome membrane	cellular_component	0.20633	1	1	160	24	15671	ENSGALG00000017026
GO:2000514	regulation of CD4-positive, alpha-beta T cell activation	biological_process	0.20641	1	1	160	21	15671	ENSGALG00000007769
[truncated: 1,695 more rows]
