# Supplementary material for: Genome-wide association study reveals the genetic determinism of growth traits in a Gushi-Anka F2 chicken population
Source: Heredity (Edinb). 2020 Sep 28;126(2):293–307. doi: 10.1038/s41437-020-00365-x (PMC8026619; doi:10.1038/s41437-020-00365-x)
Supplement: Supplementary file 6 — Supplementary Table S7 [file 41437_2020_365_MOESM6_ESM.xlsx]

## Sheet: Table S7. KEGGEnrichment
Table S7. KEGG pathways enriched by 277 candidate genes
Description	KEGGID	Count	GeneRatio	BgRatio	pvalue	padj	geneID	geneName	keggID
Propanoate metabolism	gga00640	3	3/70	31/4745	0.0102849	0.464499	ENSGALG00000015591/ENSGALG00000010940/ENSGALG00000016993	ACOX3/ACSS3/SUCLA2	gga:422869/gga:417875/gga:418857
Calcium signaling pathway	gga04020	7	7/70	172/4745	0.0127495	0.464499	ENSGALG00000030801/ENSGALG00000014508/ENSGALG00000014975/ENSGALG00000016992/ENSGALG00000009095/ENSGALG00000003750/ENSGALG00000014355	CCKAR/CD38/DRD5/HTR2A/LHCGR/PLCG1/STIM2	gga:422801/gga:422827/gga:427552/gga:428070/gga:395776/gga:419175/gga:422799
Neuroactive ligand-receptor interaction	gga04080	10	10/70	318/4745	0.0172037	0.464499	ENSGALG00000015608/ENSGALG00000030801/ENSGALG00000014975/ENSGALG00000026011/ENSGALG00000016992/ENSGALG00000009095/ENSGALG00000016998/ENSGALG00000017003/ENSGALG00000005259/ENSGALG00000006575	ADRA2C/CCKAR/DRD5/GALR1/HTR2A/LHCGR/LPAR6/MLNR/VIPR1/VIPR2	gga:428799/gga:422801/gga:427552/gga:428512/gga:428070/gga:395776/gga:396118/gga:428072/gga:395329/gga:420453
Ubiquitin mediated proteolysis	gga04120	5	5/70	128/4745	0.039601	0.720498	ENSGALG00000003861/ENSGALG00000014378/ENSGALG00000011562/ENSGALG00000014290/ENSGALG00000006461	-/ANAPC4/PRKN/UBE2K/UBE3C	gga:423683/gga:422805/gga:421577/gga:428787/gga:420447
Phosphatidylinositol signaling system	gga04070	4	4/70	91/4745	0.0444752	0.720498	ENSGALG00000016959/ENSGALG00000031538/ENSGALG00000002583/ENSGALG00000003750	DGKH/PI4K2B/PIK3CD/PLCG1	gga:769506/gga:422807/gga:419444/gga:419175
Carbon metabolism	gga01200	4	4/70	100/4745	0.059195	0.733607	ENSGALG00000015591/ENSGALG00000002377/ENSGALG00000016991/ENSGALG00000016993	ACOX3/ENO1/ESD/SUCLA2	gga:422869/gga:396017/gga:418856/gga:418857
Folate biosynthesis	gga00790	2	2/70	28/4745	0.0633981	0.733607	ENSGALG00000030070/ENSGALG00000006236	QDPR/TPH1	gga:426335/gga:395799
RNA degradation	gga03018	3	3/70	68/4745	0.078164	0.733915	ENSGALG00000011682/ENSGALG00000040181/ENSGALG00000002377	CNOT4/EDC3/ENO1	gga:417936/gga:415294/gga:396017
Inositol phosphate metabolism	gga00562	3	3/70	70/4745	0.0836487	0.733915	ENSGALG00000031538/ENSGALG00000002583/ENSGALG00000003750	PI4K2B/PIK3CD/PLCG1	gga:422807/gga:419444/gga:419175
Progesterone-mediated oocyte maturation	gga04914	3	3/70	76/4745	0.101056	0.733915	ENSGALG00000014378/ENSGALG00000014516/ENSGALG00000002583	ANAPC4/CPEB2/PIK3CD	gga:422805/gga:422832/gga:419444
Nicotinate and nicotinamide metabolism	gga00760	2	2/70	38/4745	0.107456	0.733915	ENSGALG00000014509/ENSGALG00000014508	BST1/CD38	gga:422828/gga:422827
Tryptophan metabolism	gga00380	2	2/70	39/4745	0.112225	0.733915	ENSGALG00000016685/ENSGALG00000006236	ASMT/TPH1	gga:396286/gga:395799
Hedgehog signaling pathway	gga04340	2	2/70	41/4745	0.121924	0.733915	ENSGALG00000015037/ENSGALG00000015029	EVC/EVC2	gga:422851/gga:770095
Aminoacyl-tRNA biosynthesis	gga00970	2	2/70	42/4745	0.12685	0.733915	ENSGALG00000006427/ENSGALG00000014386	CARS/SEPSECS	gga:423086/gga:422808
VEGF signaling pathway	gga04370	2	2/70	55/4745	0.194353	0.814863	ENSGALG00000002583/ENSGALG00000003750	PIK3CD/PLCG1	gga:419444/gga:419175
Selenocompound metabolism	gga00450	1	1/70	15/4745	0.200098	0.814863	ENSGALG00000014386	SEPSECS	gga:422808
Mitophagy - animal	gga04137	2	2/70	58/4745	0.210568	0.814863	ENSGALG00000011870/ENSGALG00000011562	HIF1A/PRKN	gga:374177/gga:421577
Other glycan degradation	gga00511	1	1/70	17/4745	0.223601	0.814863	ENSGALG00000015537	MAN2B2	gga:422859
One carbon pool by folate	gga00670	1	1/70	17/4745	0.223601	0.814863	ENSGALG00000003570	ATIC	gga:396091
Purine metabolism	gga00230	3	3/70	122/4745	0.268141	0.814863	ENSGALG00000003570/ENSGALG00000005336/ENSGALG00000008701	ATIC/GUK1/XDH	gga:396091/gga:428399/gga:396025
Regulation of actin cytoskeleton	gga04810	4	4/70	181/4745	0.277274	0.814863	ENSGALG00000015708/ENSGALG00000000379/ENSGALG00000002583/ENSGALG00000014922	FGFR3/ITGB3/PIK3CD/ROCK1	gga:396515/gga:374209/gga:419444/gga:373970
Glycosaminoglycan biosynthesis - heparan sulfate / heparin	gga00534	1	1/70	24/4745	0.300625	0.814863	ENSGALG00000014934	HS3ST1	gga:422840
alpha-Linolenic acid metabolism	gga00592	1	1/70	24/4745	0.300625	0.814863	ENSGALG00000015591	ACOX3	gga:422869
ErbB signaling pathway	gga04012	2	2/70	75/4745	0.303872	0.814863	ENSGALG00000002583/ENSGALG00000003750	PIK3CD/PLCG1	gga:419444/gga:419175
Peroxisome	gga04146	2	2/70	77/4745	0.314827	0.814863	ENSGALG00000015591/ENSGALG00000008701	ACOX3/XDH	gga:422869/gga:396025
beta-Alanine metabolism	gga00410	1	1/70	27/4745	0.331282	0.814863	ENSGALG00000015591	ACOX3	gga:422869
Citrate cycle (TCA cycle)	gga00020	1	1/70	28/4745	0.341204	0.814863	ENSGALG00000016993	SUCLA2	gga:418857
Biosynthesis of unsaturated fatty acids	gga01040	1	1/70	28/4745	0.341204	0.814863	ENSGALG00000015591	ACOX3	gga:422869
SNARE interactions in vesicular transport	gga04130	1	1/70	28/4745	0.341204	0.814863	ENSGALG00000015012	STX18	gga:422848
DNA replication	gga03030	1	1/70	31/4745	0.370106	0.814863	ENSGALG00000017015	RNASEH2B	gga:418874
TGF-beta signaling pathway	gga04350	2	2/70	88/4745	0.37427	0.814863	ENSGALG00000001774/ENSGALG00000014922	NEO1/ROCK1	gga:395822/gga:373970
AGE-RAGE signaling pathway in diabetic complications	gga04933	2	2/70	88/4745	0.37427	0.814863	ENSGALG00000002583/ENSGALG00000003750	PIK3CD/PLCG1	gga:419444/gga:419175
Fatty acid degradation	gga00071	1	1/70	32/4745	0.37946	0.814863	ENSGALG00000015591	ACOX3	gga:422869
Starch and sucrose metabolism	gga00500	1	1/70	32/4745	0.37946	0.814863	ENSGALG00000040208	-	gga:100859028
Oocyte meiosis	gga04114	2	2/70	96/4745	0.416238	0.814863	ENSGALG00000014378/ENSGALG00000014516	ANAPC4/CPEB2	gga:422805/gga:422832
Basal transcription factors	gga03022	1	1/70	38/4745	0.432773	0.814863	ENSGALG00000016974	GTF2F2	gga:418843
ABC transporters	gga02010	1	1/70	40/4745	0.449521	0.814863	ENSGALG00000006172	ABCC8	gga:423072
Arginine and proline metabolism	gga00330	1	1/70	41/4745	0.457711	0.814863	ENSGALG00000006334	LAP3	gga:425306
Various types of N-glycan biosynthesis	gga00513	1	1/70	41/4745	0.457711	0.814863	ENSGALG00000017022	ALG11	gga:418880
Other types of O-glycan biosynthesis	gga00514	1	1/70	41/4745	0.457711	0.814863	ENSGALG00000006594	POFUT1	gga:395070
Glutathione metabolism	gga00480	1	1/70	44/4745	0.481567	0.814863	ENSGALG00000006334	LAP3	gga:425306
Sphingolipid metabolism	gga00600	1	1/70	44/4745	0.481567	0.814863	ENSGALG00000000755	ACER3	gga:419087
Focal adhesion	gga04510	3	3/70	181/4745	0.503444	0.814863	ENSGALG00000000379/ENSGALG00000002583/ENSGALG00000014922	ITGB3/PIK3CD/ROCK1	gga:374209/gga:419444/gga:373970
Cell cycle	gga04110	2	2/70	114/4745	0.505216	0.814863	ENSGALG00000014378/ENSGALG00000016997	ANAPC4/RB1	gga:422805/gga:386582
N-Glycan biosynthesis	gga00510	1	1/70	48/4745	0.511772	0.814863	ENSGALG00000017022	ALG11	gga:418880
Notch signaling pathway	gga04330	1	1/70	49/4745	0.519048	0.814863	ENSGALG00000014365	RBPJ	gga:422802
Insulin signaling pathway	gga04910	2	2/70	118/4745	0.523808	0.814863	ENSGALG00000002583/ENSGALG00000042851	PIK3CD/PPARGC1A	gga:419444/gga:422815
Glycolysis / Gluconeogenesis	gga00010	1	1/70	50/4745	0.526217	0.814863	ENSGALG00000002377	ENO1	gga:396017
Fatty acid metabolism	gga01212	1	1/70	51/4745	0.533281	0.814863	ENSGALG00000015591	ACOX3	gga:422869
Lysine degradation	gga00310	1	1/70	52/4745	0.540241	0.814863	ENSGALG00000017006	SETDB2	gga:418866
Autophagy - animal	gga04140	2	2/70	124/4745	0.550825	0.814863	ENSGALG00000011870/ENSGALG00000002583	HIF1A/PIK3CD	gga:374177/gga:419444
Phagosome	gga04145	2	2/70	124/4745	0.550825	0.814863	ENSGALG00000000379/ENSGALG00000015012	ITGB3/STX18	gga:374209/gga:422848
Drug metabolism - other enzymes	gga00983	1	1/70	56/4745	0.567073	0.814863	ENSGALG00000008701	XDH	gga:396025
Biosynthesis of amino acids	gga01230	1	1/70	58/4745	0.579903	0.814863	ENSGALG00000002377	ENO1	gga:396017
Glycerolipid metabolism	gga00561	1	1/70	60/4745	0.592359	0.814863	ENSGALG00000016959	DGKH	gga:769506
PPAR signaling pathway	gga03320	1	1/70	60/4745	0.592359	0.814863	ENSGALG00000015591	ACOX3	gga:422869
Adipocytokine signaling pathway	gga04920	1	1/70	60/4745	0.592359	0.814863	ENSGALG00000042851	PPARGC1A	gga:422815
Wnt signaling pathway	gga04310	2	2/70	136/4745	0.60164	0.814863	ENSGALG00000007332/ENSGALG00000009929	PRICKLE2/SOST	gga:771427/gga:429784
Herpes simplex virus 1 infection	gga05168	2	2/70	136/4745	0.60164	0.814863	ENSGALG00000000379/ENSGALG00000002583	ITGB3/PIK3CD	gga:374209/gga:419444
mTOR signaling pathway	gga04150	2	2/70	137/4745	0.605678	0.814863	ENSGALG00000017005/ENSGALG00000002583	CAB39L/PIK3CD	gga:418865/gga:419444
Cellular senescence	gga04218	2	2/70	139/4745	0.613663	0.814863	ENSGALG00000002583/ENSGALG00000016997	PIK3CD/RB1	gga:419444/gga:386582
Tight junction	gga04530	2	2/70	146/4745	0.640656	0.820248	ENSGALG00000015531/ENSGALG00000014922	-/ROCK1	gga:422858/gga:373970
mRNA surveillance pathway	gga03015	1	1/70	69/4745	0.644053	0.820248	ENSGALG00000015531	-	gga:422858
Protein processing in endoplasmic reticulum	gga04141	2	2/70	148/4745	0.648097	0.820248	ENSGALG00000011562/ENSGALG00000015529	PRKN/WFS1	gga:421577/gga:422857
Toll-like receptor signaling pathway	gga04620	1	1/70	75/4745	0.674867	0.835704	ENSGALG00000002583	PIK3CD	gga:419444
Gap junction	gga04540	1	1/70	80/4745	0.698525	0.835704	ENSGALG00000016992	HTR2A	gga:428070
ECM-receptor interaction	gga04512	1	1/70	81/4745	0.703048	0.835704	ENSGALG00000000379	ITGB3	gga:374209
C-type lectin receptor signaling pathway	gga04625	1	1/70	81/4745	0.703048	0.835704	ENSGALG00000002583	PIK3CD	gga:419444
GnRH signaling pathway	gga04912	1	1/70	83/4745	0.711896	0.835704	ENSGALG00000020003	MAP3K4	gga:421579
MAPK signaling pathway	gga04010	3	3/70	252/4745	0.727495	0.841816	ENSGALG00000015708/ENSGALG00000020003/ENSGALG00000035950	FGFR3/MAP3K4/NGFR	gga:396515/gga:421579/gga:425805
Glycerophospholipid metabolism	gga00564	1	1/70	93/4745	0.752382	0.852023	ENSGALG00000016959	DGKH	gga:769506
Spliceosome	gga03040	1	1/70	105/4745	0.793618	0.852023	ENSGALG00000014395	DHX15	gga:422813
Apelin signaling pathway	gga04371	1	1/70	112/4745	0.814464	0.852023	ENSGALG00000042851	PPARGC1A	gga:422815
Vascular smooth muscle contraction	gga04270	1	1/70	115/4745	0.822749	0.852023	ENSGALG00000014922	ROCK1	gga:373970
Cell adhesion molecules (CAMs)	gga04514	1	1/70	115/4745	0.822749	0.852023	ENSGALG00000001774	NEO1	gga:395822
FoxO signaling pathway	gga04068	1	1/70	118/4745	0.830669	0.852023	ENSGALG00000002583	PIK3CD	gga:419444
Apoptosis	gga04210	1	1/70	118/4745	0.830669	0.852023	ENSGALG00000002583	PIK3CD	gga:419444
Adrenergic signaling in cardiomyocytes	gga04261	1	1/70	120/4745	0.835754	0.852023	ENSGALG00000015531	-	gga:422858
Influenza A	gga05164	1	1/70	121/4745	0.83824	0.852023	ENSGALG00000002583	PIK3CD	gga:419444
Endocytosis	gga04144	2	2/70	219/4745	0.841504	0.852023	ENSGALG00000015708/ENSGALG00000017026	FGFR3/VPS36	gga:396515/gga:418883
Cytokine-cytokine receptor interaction	gga04060	1	1/70	184/4745	0.93853	0.93853	ENSGALG00000035950	NGFR	gga:425805
